# Supplementary material for: Is Mn(I) More Promising Than Fe(II)—A Comparison of Mn vs Fe Complexes for Olefin Metathesis
Source: Organometallics. 2024 Feb 5;43(4):457–66. doi: 10.1021/acs.organomet.3c00398 (PMC10900517; doi:10.1021/acs.organomet.3c00398)
Supplement: Supplementary file 2 — om3c00398_si_002.xyz [file om3c00398_si_002.xyz]

23
1-Mn / Olefin Adduct S=0
  Mn  -0.76419021913407     -0.41360148865145      3.59113474358402
  N   -1.37307321853561      0.13960657275017      0.59229383976477
  C   -1.75938628795400     -0.28211236165286      1.82284718873561
  C   -2.40221875925754      0.09580573998825     -0.32591799539930
  C   -3.49224948928895     -0.37192492088875      0.35143666431425
  N   -3.06939517269216     -0.58626524943485      1.64543058429925
  H   -3.66540289419966     -0.92834044163481      2.39478971691244
  H   -4.50939046647977     -0.57032284337413      0.02762944754515
  H   -2.27019302749888      0.39060400629702     -1.36246679393408
  C   0.83773285804378      1.07504691166263      2.77325371301537
  C   1.15840503275188     -0.22726238727800      2.46576760263258
  H   0.30382088750672      1.72656149410860      2.07662155621722
  H   1.28351271538658      1.57435831993713      3.63753316011039
  H   0.93368253977430     -0.66930057804599      1.49152254149699
  H   1.89081820412067     -0.77154240466988      3.06957098330592
  C   -1.55429360602750      1.07538636805809      4.11477692591387
  O   -2.13997437861254      2.01162100475525      4.45149326479075
  C   0.26356373832842     -0.47661772232588      5.13584011196530
  O   0.86179508072694     -0.50432485996837      6.11379708028340
  H   -0.43580790576803      0.45736355634243      0.35973655250231
  C   -1.88346147798725     -1.48927728398133      4.40889781724162
  H   -2.65643566901273     -1.44622618729397      5.19048138836023
  H   -1.62774473419056     -2.53017009269932      4.09706122834176
  
23
1-Mn / Olefin Adduct S=1
  Mn  -0.71424482573866     -0.37705590199359      3.52651335346829
  N   -1.78537289593089     -1.27941896867060      0.84414600029744
  C   -1.76596472835860     -0.31576836206554      1.79635295361379
  C   -2.57402309296346     -0.93214797051288     -0.23301157169451
  C   -3.07481633404206      0.30776294817730      0.05102898047676
  N   -2.56756633479198      0.64977722589808      1.28736699747243
  H   -2.77431442417042      1.52283831407317      1.76707343391128
  H   -3.73720369129977      0.96001532164621     -0.50973813978060
  H   -2.71027760884365     -1.58246401766541     -1.09188138443441
  C   0.42738435113726      1.64528526436091      3.13851088793741
  C   1.09532691761591      0.61923063939544      2.52131349550660
  H   -0.35064744996424      2.20959116210096      2.61604835348455
  H   0.76390661368495      2.04659174434333      4.09841414185565
  H   0.87177984216875      0.33942928875840      1.48738851619219
  H   2.00134955634406      0.19102410256920      2.95925895374616
  C   -1.82916660893471      0.68043316668968      4.51273956162324
  O   -2.57711368483237      1.31268041098042      5.11769819284370
  C   0.52362887896690     -0.79409571402021      4.92937714656193
  O   1.25145255004742     -1.08116095666952      5.76200658075227
  H   -1.27447772287817     -2.15535421818227      0.92695853155733
  C   -1.52152756406831     -1.91516621257449      4.08026390191554
  H   -1.33991822094490     -2.49157378938780      4.99991650222499
  H   -2.40807977220297     -2.28138832525079      3.53578593246780

23
1-Mn / Metallacycle S=0
  Mn  -0.63098544782193     -0.20011487519737      3.75771682349825
  N   1.81280752612056      0.30588158153288      1.91773933670908
  C   0.66012702083554     -0.36184884551931      2.15932518175157
  C   2.38615243850420     -0.05646651547811      0.71292269176605
  C   1.55695197849533     -0.99353726677544      0.16853874846919
  N   0.51874542273855     -1.15216040938867      1.06765320060838
  H   -0.26376393266783     -1.78695988133032      0.92759539802162
  H   1.61427297800494     -1.55185913284065     -0.76090604802238
  H   3.31625100648231      0.37535789453976      0.35625338792826
  C   0.69925401495153      0.05608721543992      5.09019541619701
  C   0.67546000032231     -1.50191122733783      4.85253623532202
  H   1.58732370527567      0.54371628367746      4.66180792980218
  H   0.51931800739389      0.34726950656885      6.12965142045424
  H   1.56050970920911     -1.82584084018073      4.29447582185167
  H   0.65639388735531     -1.92072434397928      5.86827557530418
  C   -1.80976132604012      1.00371571225481      2.92702057949390
  O   -2.54579464812767      1.74921287408740      2.47092656384413
  C   -1.81660676299045     -0.04049556539675      5.10814179954259
  O   -2.57004962851577      0.05200431303251      5.97583679862949
  H   2.20445196182212      1.00515674021092      2.54398525343766
  C   -0.64216367353466     -2.05527366127552      4.19348991516511
  H   -1.31919803657494     -2.54440154896103      4.90049061031156
  H   -0.46196050923799     -2.65128796468348      3.28722994191412
  
23
1-Mn / Metallacycle S=1
  Mn  -0.69505357734661     -0.20526870200311      3.73078784764589
  N   1.49146311773172      0.39210793864148      1.66401891164111
  C   0.49909201696222     -0.42724271140038      2.09469819322710
  C   2.06059812468234     -0.05011994149744      0.48770299709254
  C   1.38849399929473     -1.19063104203839      0.14860103843789
  N   0.45801458020261     -1.39410421186305      1.14654792825681
  H   -0.19748082878532     -2.17127834690519      1.17394078351019
  H   1.49212127395685     -1.86035309202707     -0.69967932860276
  H   2.87898014284675      0.47231468086355      0.00168032758386
  C   0.65830531148754      0.06800543308735      5.09701358759638
  C   0.69285680067791     -1.46106360517941      5.07742579896431
  H   1.55080010917240      0.58319977740400      4.71903497132111
  H   0.24328517251164      0.54622341252135      5.99487381482894
  H   1.68745455417854     -1.78975775925019      4.74576598999236
  H   0.47187318414694     -1.83520321515182      6.08767730872294
  C   -0.93545304785348      1.66626201681160      3.35894233345052
  O   -1.06726182872663      2.78302020191371      3.15379220758557
  C   -2.25578511036312     -0.40121170972463      4.86848568121388
  O   -3.16848150198029     -0.54031621119262      5.53759592275214
  H   1.78738157081327      1.22977687848268      2.15982802584400
  C   -0.36977397233279     -2.13345500892373      4.08534182219347
  H   -1.10475531766330     -2.73176742173549      4.63801652737287
  H   0.14106091838607     -2.75361731783313      3.33880989136852

23
1-Mn / Metallacycle S=2
  Mn  -0.59376042550242     -0.09733797605371      3.75046749307970
  N   1.35877873961867      0.44592092134321      1.37200906288097
  C   0.50766930876067     -0.40573671881048      1.99396616453415
  C   1.97713176317012     -0.13307133557766      0.28392978889954
  C   1.49576125879980     -1.41115341979073      0.21364880379022
  N   0.61102285556773     -1.54209672055701      1.26305357333689
  H   0.09012200994156     -2.39113897750211      1.47136377972894
  H   1.70450978639974     -2.21899270651612     -0.48121174717393
  H   2.69060531900764      0.40022504614901     -0.33697201583684
  C   0.84830302312443      0.12052548221603      5.15600384641851
  C   0.91777321148014     -1.41610315688228      5.16144816108015
  H   1.72323623697661      0.65359653249931      4.75891799824266
  H   0.49167960705235      0.55435184706320      6.10045155966408
  H   1.68595224767277     -1.76701328876857      4.45658143337688
  H   1.16859708182886     -1.80827776986162      6.16597361235676
  C   -0.94017593363473      1.89084342035173      4.07561385813361
  O   -1.01709369808033      2.98528678729424      4.37598336971008
  C   -2.56400676758432     -0.57883736946298      3.48176807241529
  O   -3.62290288030190     -0.98874204534943      3.41647171700763
  H   1.51959016642204      1.40184274089308      1.68122271088415
  C   -0.47719367441416     -1.87845431712121      4.70618573413289
  H   -1.19960280400490     -1.98829455101297      5.52683651291996
  H   -0.51276866830040     -2.72829083654285      4.00991922641737
  
23
1-Mn / Metallacycle MECP Singlet-Triplet
  Mn  -0.55378616631129     -0.07969089864427      3.83115278168865
  N   1.86558542273302      0.46002081259604      2.01738504933518
  C   0.70961776063491     -0.21623584216738      2.23140954043658
  C   2.42749381018146      0.16725530475169      0.79074617901956
  C   1.59677931433111     -0.74490805056021      0.20485351238143
  N   0.56421672290687     -0.94756404147799      1.09810846381530
  H   -0.21741699902163     -1.57658969204430      0.93145951308295
  H   1.65225893907391     -1.25697901556142     -0.75098461930083
  H   3.35107584626214      0.62302238718817      0.44706073325364
  C   1.00327565614699     -0.12270308440814      5.00687137596607
  C   0.48548366531505     -1.60991695910390      4.87863738860884
  H   2.00558254062348      0.00217316813384      4.58040729459046
  H   0.94560348691839      0.25821812693987      6.03236851966962
  H   1.28340442510525     -2.17346607655974      4.37951052416525
  H   0.30377988070230     -1.93755822483362      5.91161312047197
  C   -2.05037789187899      0.14497968310177      2.69919384213900
  O   -2.98751098969051      0.19226238962984      2.04442290843087
  C   -1.56225509556308      0.46713048924910      5.29998499173829
  O   -2.17885370224261      0.82134678011130      6.20071796523904
  H   2.25805142526881      1.12493231448599      2.67955729857204
  C   -0.84683887446418     -1.93540188113432      4.11137522083439
  H   -1.66634296589573     -2.28738691581077      4.74812696658534
  H   -0.68109051913575     -2.57742073088149      3.23692401127600
  
23
1-Mn / TS_cycloaddition S=0
  Mn  0.27831357606156      0.45953905478529      1.09717306619264
  N   -0.40016996897328      0.88250610484940     -1.88413386163038
  C   -0.67565926809330      0.26842085831478     -0.70501034634870
  C   -1.30117946283597      0.54538105502083     -2.87801817439422
  C   -2.18250998419442     -0.32457645539472     -2.30542891011708
  N   -1.78001895140902     -0.46410031045555     -0.99104692544647
  H   -2.25865529299379     -1.04520093777689     -0.30757499582986
  H   -3.04398849029630     -0.84575803601008     -2.71172658940856
  H   -1.23626447888251      0.94641056334684     -3.88483688452629
  C   2.27371939577606      0.42455183198678      0.20892451228697
  C   1.92016844228625     -0.91070879683782      0.17216230902534
  H   2.04679359181382      1.07696425144352     -0.64219646814289
  H   3.03638599633794      0.77847995395259      0.90554965684897
  H   1.40731827819590     -1.33944810710400     -0.69121840942520
  H   2.36711942201020     -1.61677513503296      0.87790016059338
  C   -1.23941823661914      1.09868601194597      1.89902846434425
  O   -2.18698091394915      1.44030764031921      2.45131649743086
  C   1.16878561548132      0.83735058684495      2.62968318376704
  O   1.72632988578026      1.08717025571200      3.60905640929063
  H   0.36755803345494      1.53479261069568     -2.01990082129201
  C   -0.01854611657536     -1.21886396935482      1.63382694954676
  H   0.11899375459573     -1.65662293747550      2.63686590031255
  H   -0.38809482697174     -1.95850609377553      0.89960527692224

23
1-Mn / TS_cycloaddition S=1
  Mn  0.28686806008071      0.10073601210113      1.07511031201224
  N   -0.68108179194991      0.55700151195083     -1.81955423852091
  C   -0.89187880918438      0.02483336398498     -0.59345636958687
  C   -1.68726090687564      0.22823494645115     -2.70963801050095
  C   -2.57566588415181     -0.53414866419319     -2.00855099917572
  N   -2.06329192048267     -0.63870851468904     -0.72827593888836
  H   -2.51190062307993     -1.14770802506132      0.02951230596019
  H   -3.50959486043335     -1.00314220983945     -2.30282453075968
  H   -1.68226213632952      0.55853995668234     -3.74383738528267
  C   2.25502145039455      0.93043094160224      0.46294181425555
  C   2.25537819352026     -0.43188242098141      0.18668910630039
  H   2.07238801847728      1.64881061606595     -0.34195361506781
  H   2.74804139933649      1.32230089448752      1.35646799521874
  H   2.04454386413754     -0.79338725230428     -0.82354481766046
  H   2.77564781557998     -1.12738521080852      0.84963526193829
  C   -0.06571389002885      1.98826921359961      1.14289810357890
  O   -0.26646092349855      3.11451158259733      1.21419040071084
  C   0.24377282200600      0.22194516789978      2.98429808275384
  O   0.20134032501177      0.29299060395057      4.12588151586704
  H   0.12682114471270      1.12832035426940     -2.05481467898309
  C   0.31183251675309     -1.73266995704808      1.20067253484460
  H   0.97924742643848     -2.31060671262269      1.86192575280005
  H   -0.36579129043425     -2.39728719809487      0.63622839818583
  
23
1-Mn / TS_cycloprop S=0
  Mn  -0.83037978318345     -0.02196440868827      3.71213190352900
  N   1.57852144216927      0.48099101342296      1.86625428616185
  C   0.48169179503008     -0.26039970454547      2.16186432409853
  C   2.19058108758463      0.07207383150054      0.69543648863323
  C   1.44929446229650     -0.97363593331994      0.22883254028144
  N   0.42208733910540     -1.14879464880700      1.13853084966346
  H   -0.30343820175694     -1.85540625200329      1.04529183040448
  H   1.56195115872541     -1.59879981281584     -0.65164065642103
  H   3.08473697377034      0.54968486981877      0.30670122981812
  C   0.74750054716210     -0.23912144739057      5.02441939251965
  C   0.96141920228901     -1.72351257335874      4.77820064667282
  H   1.45763898171475      0.46254860058176      4.56033171890539
  H   0.47211353621591      0.01885070563285      6.05250979535173
  H   1.69254514229009     -1.90871166369134      3.97994472053619
  H   1.23918771284489     -2.29668326281622      5.67624538719726
  C   -1.90015660169385      1.13318069741478      2.64589406772168
  O   -2.54755180009518      1.82266547546178      2.00725476031391
  C   -1.93151169799288      0.14631715942014      5.14362303539470
  O   -2.59811458732294      0.22531957314321      6.07922896803883
  H   1.90727531729430      1.25850829973959      2.43385986955381
  C   -0.46640500009728     -1.95310110340898      4.30884050685984
  H   -1.15827573590370     -2.29887954443197      5.08402997957111
  H   -0.60991820444649     -2.43389102285872      3.32771207119386
  
23
1-Mn / Cyclopropanation Product S=0
  Mn  -0.76133731467858      0.26549787905635      3.66746680339200
  N   1.71062686757446      0.59211913543913      1.90194085094473
  C   0.53844991867223     -0.05449873953400      2.13611543770220
  C   2.31128631283564      0.18385080034280      0.72695783434418
  C   1.48842695291602     -0.76680832243644      0.19462291627519
  N   0.42606266260183     -0.88400137877259      1.06786541943886
  H   -0.35345551369277     -1.52357971989267      0.93451569532411
  H   1.56678874783546     -1.35757507104189     -0.71293259360076
  H   3.25307025166617      0.59658036830519      0.37843710012919
  C   0.72492276604322     -0.71163281448505      5.18599594685189
  C   1.08279474870403     -2.06522695625911      4.64364924707635
  H   1.03390212122240      0.16703813086502      4.56760733647070
  H   0.76222799191184     -0.50926144707587      6.25728678686934
  H   1.54781481727025     -2.10045011389795      3.65624774518525
  H   1.41853771699631     -2.82175510989967      5.35593357292403
  C   -2.13714083238710      0.20416161922511      2.55398127677934
  O   -3.03021699674038      0.10134946541364      1.82453819351236
  C   -1.84831799627888      0.81118878991976      5.03388880215922
  O   -2.54683104372927      1.19202147242536      5.86797055942619
  H   2.10229176381314      1.29876151191797      2.52053409650539
  C   -0.36139136585358     -1.65539183199238      4.71213719388028
  H   -1.02147539315195     -2.07579719804425      5.47176679713054
  H   -0.87978310200106     -1.53930311705744      3.70467977542678
  
23
1-Mn / TS_cycloprop S=1
  Mn  -0.80296224747932      0.05717822291766      3.63095284027427
  N   1.47706790789690      0.69521192315395      1.69456836731655
  C   0.38323718076372     -0.04664368526046      1.98533870270486
  C   2.02021079036857      0.36056930143217      0.46457012844942
  C   1.23488633204213     -0.63385558280631     -0.03665343134538
  N   0.24793856434969     -0.85701539010666      0.90999573801542
  H   -0.49391053373256     -1.54597963295297      0.81207761540670
  H   1.28958725046696     -1.19684186105706     -0.96325111472537
  H   2.90447116051598      0.84904794083796      0.06706775763922
  C   0.85139790717753     -0.34616056217063      4.82410774690451
  C   0.56502697909813     -1.76210257241377      5.27724392153984
  H   1.74934795810615     -0.23776591843550      4.20523506796303
  H   0.72140767213847      0.46583448709178      5.55957180584537
  H   1.42535846114936     -2.44646479599567      5.30039790652212
  H   0.03411946047051     -1.79811148432978      6.23896780863124
  C   -1.92544339532317      1.26646224696382      2.64762819006643
  O   -2.57980594310220      1.96704636428281      2.02165552873671
  C   -1.90233393882714      0.21230913824911      5.24692461655558
  O   -2.57090167178031      0.34807141885884      6.16179578392427
  H   1.85094728623296      1.41645293111813      2.30691692668733
  C   -0.36658945066122     -1.90495295671116      4.09506651291998
  H   -1.40468963382174     -2.22938039139155      4.28720548765231
  H   0.07996298095059     -2.36454288527472      3.20561513831546

23
1-Mn / Cyclopropanation Product S=1
  Mn  -0.83781699301825      0.16552682449295      3.57224505462639
  N   1.28802434969223      0.91587242444760      1.49568275478759
  C   0.34343255099024      0.03772438374462      1.90962656826472
  C   1.89974113871703      0.51180201592551      0.32255378213610
  C   1.30893044022313     -0.66773928209159     -0.02366524648008
  N   0.37035636582525     -0.92761125341031      0.95964418864235
  H   -0.23952738749342     -1.74163397546595      0.96474453850620
  H   1.47177488030482     -1.33467737103911     -0.86472673894492
  H   2.68932916718116      1.08659456393138     -0.15156997889387
  C   0.88904348526955     -0.81221638106269      4.77528591009254
  C   0.59161988619282     -2.04711358391180      5.57240902680745
  H   1.85299380950185     -0.74149024169314      4.26881109306658
  H   0.52685080475979      0.13755190050285      5.21482394155351
  H   1.39159269676015     -2.78213786529391      5.67607583829054
  H   -0.05838362600080     -1.92542586742648      6.44204245732188
  C   -1.89562207386874      1.43832733295133      2.80700580832173
  O   -2.56930003936698      2.24120902189182      2.32583404445831
  C   -1.98301797451981      0.40923450771587      5.02694010066153
  O   -2.74283187839738      0.63816164177888      5.86327481567848
  H   1.51767417556484      1.77233979504836      1.99417502665935
  C   -0.05467267221782     -1.91746271975962      4.22497049880228
  H   -1.15943981645854     -1.83827680259505      4.23121718217866
  H   0.35842058135392     -2.49941300381659      3.39945925729914

% ================================================================

37
2-Fe / Carbene Complex S=0
  C   -2.19708571150994     -4.03236655073185     -2.45523627202165
  C   -1.90323955052056     -3.03438056551391     -1.51637799381280
  C   -1.29143184302329     -5.07596505292825     -2.67983289899081
  C   -0.10418166134406     -5.14286130756018     -1.94370055637471
  C   0.19397280555125     -4.16120761513717     -0.98635192130091
  H   -3.13747045812412     -3.99344160983137     -3.01196712605894
  H   -1.51881093601298     -5.84569103335836     -3.42134533311651
  H   0.59308055386386     -5.96982869289433     -2.10461887519115
  Fe  -0.28889481859488     -1.69279458311329      0.50030429902951
  C   -0.01959630421812     -0.35857833038121     -0.49095415636246
  H   -0.06550477264303     -0.27725178762591     -1.58925342043531
  H   0.24379614926509      0.57760006872740      0.05116333464224
  C   -0.69005127776948     -3.06828730880293     -0.77256577433504
  C   -2.87171275035015     -1.90951459368998     -1.22324242606241
  C   1.43519997752898     -4.26732417556950     -0.12625486206793
  P   -2.50504431703281     -1.42916259564743      0.51670974996304
  P   1.80014029361187     -2.56141061034388      0.47101401910912
  C   2.92317714504338     -1.84898014723392     -0.78316614151480
  H   3.15361836383769     -0.80816879349568     -0.51328544275510
  H   3.85127124853876     -2.43780175665951     -0.83660828987536
  H   2.41098597547525     -1.86572250260994     -1.75570209536242
  C   2.80945478365070     -2.71586345877873      1.98867896392659
  H   2.21658245716251     -3.21423755863336      2.76932153038006
  H   3.71640817524897     -3.30377318111130      1.77844122653621
  H   3.09426561761286     -1.71188741916684      2.33645700621072
  C   -3.39434270219057     -2.64473328214674      1.56020181447222
  H   -4.47731220520783     -2.56656481257526      1.37869066380877
  H   -3.04607930205409     -3.65623989608002      1.30661925038746
  H   -3.18174417621730     -2.44325912611768      2.62021424376839
  C   -3.29864141560977      0.17869473015124      0.85451203389019
  H   -3.08575018532009      0.47754789215992      1.89143278302780
  H   -2.88423258234249      0.93227594064093      0.16946700075191
  H   -4.38695118409574      0.09989446880295      0.71072519534636
  H   -2.66876326820584     -1.01919745378691     -1.84368435115557
  H   -3.92466353989695     -2.19604433376088     -1.37032203205170
  H   1.24120274020056     -4.88807861195017      0.76598976541235
  H   2.29530286469239     -4.70675831024580     -0.65586163781735


37
2-Ru / Carbene Complex S=0
  C   -2.23667738793396     -4.04850836633281     -2.40517988272189
  C   -1.93707400496755     -3.03581205839248     -1.48159874271461
  C   -1.31771565135778     -5.07062342512554     -2.66333681019660
  C   -0.10554615611674     -5.10453965426169     -1.96825538609264
  C   0.20886903111876     -4.11591184103173     -1.02179364027501
  H   -3.19765754987051     -4.03278255730751     -2.92721882862329
  H   -1.55255805384688     -5.84723487510258     -3.39535445364310
  H   0.60479177931407     -5.91612462504278     -2.15061923221430
  Ru  -0.24979376059766     -1.56315340772519      0.51709469882867
  C   0.01217488973684     -0.22479197771906     -0.65079294286935
  H   -0.08017799335494     -0.25140014870258     -1.75067014807099
  H   0.30655503564972      0.75601152588423     -0.21459943993952
  C   -0.69262764644247     -3.03786221536291     -0.78351978410747
  C   -2.94254465847471     -1.94283384562510     -1.18611541932676
  C   1.48208362884035     -4.23602183110044     -0.20861007899059
  P   -2.60302458133781     -1.38555942331591      0.53979986809257
  P   1.91313824308697     -2.57504718419032      0.47504189647909
  C   3.12104944495259     -1.84722515097162     -0.69531713693618
  H   3.39563116015939     -0.83905205982451     -0.35202808042481
  H   4.01953728506779     -2.48093764354991     -0.74758157509724
  H   2.65378144899108     -1.77680610378000     -1.68789289662077
  C   2.86703952789350     -2.87152281965107      2.01180535418267
  H   2.22347354041511     -3.37199684291716      2.75004891122552
  H   3.74351822024465     -3.50284086373810      1.79684004505317
  H   3.20088722998853     -1.90609021632421      2.42035267188687
  C   -3.42077575976422     -2.60677985587405      1.63830718389369
  H   -4.50559014367280     -2.60450947765576      1.45024310014654
  H   -3.01217195688906     -3.60778314297915      1.43797388720657
  H   -3.22846698361271     -2.34131047439250      2.68830564964159
  C   -3.49598491177258      0.18687282928537      0.81427525715786
  H   -3.31806288199664      0.52718188493082      1.84517455434113
  H   -3.11542041845071      0.94426662399714      0.11396870311975
  H   -4.57574019524785      0.04058757085139      0.65689892644838
  H   -2.78012941904986     -1.05701563490983     -1.82574617081666
  H   -3.98361380807724     -2.27429920818986     -1.32581641669318
  H   1.31740385460276     -4.89751252746070      0.66085653327052
  H   2.31837379177260     -4.66239493339167     -0.78532890059963


37
2-Mn / Carbene Complex S=0
C       -2.134361000     -4.004626000     -2.449018000
C       -1.850968000     -3.010069000     -1.503491000
C       -1.250936000     -5.078587000     -2.634304000
C       -0.099277000     -5.166384000     -1.840569000
C        0.177496000     -4.185047000     -0.876839000
H       -3.049432000     -3.943104000     -3.047754000
H       -1.466412000     -5.847101000     -3.381729000
H        0.584875000     -6.012298000     -1.967463000
Mn      -0.267768000     -1.611888000      0.589168000
C       -0.011226000     -0.157244000     -0.298121000
H       -0.128582000      0.180158000     -1.345043000
H        0.311028000      0.679341000      0.381708000
C       -0.667415000     -3.043326000     -0.695812000
C       -2.798998000     -1.859946000     -1.246228000
C        1.390393000     -4.297311000      0.025871000
P       -2.497667000     -1.416412000      0.533342000
P        1.805657000     -2.555440000      0.511168000
C        2.829978000     -1.974429000     -0.901373000
H        3.121983000     -0.927843000     -0.730061000
H        3.728685000     -2.600242000     -1.019139000
H        2.215090000     -2.024686000     -1.811127000
C        3.053626000     -2.734044000      1.858668000
H        2.573733000     -3.191276000      2.737312000
H        3.900653000     -3.360417000      1.535926000
H        3.426477000     -1.737575000      2.142085000
C       -3.491873000     -2.674487000      1.447840000
H       -4.554096000     -2.617256000      1.162392000
H       -3.100276000     -3.673989000      1.207223000
H       -3.395848000     -2.507568000      2.531317000
C       -3.446241000      0.133204000      0.817500000
H       -3.376638000      0.415437000      1.879104000
H       -2.999817000      0.934994000      0.210740000
H       -4.505821000      0.007359000      0.544233000
H       -2.528376000     -0.960097000     -1.826179000
H       -3.853091000     -2.101934000     -1.463027000
H        1.148993000     -4.842873000      0.956426000
H        2.243407000     -4.814357000     -0.445135000

37
2-Mn / Carbene Complex S=1
  C   -2.34780068956597     -4.39882844388074     -2.93899839755489
  C   -2.06220737618922     -3.33595214033497     -2.06538368356712
  C   -1.41123029395555     -5.42147318693223     -3.12930910338801
  C   -0.19307500857006     -5.39035373250071     -2.44045375107627
  C   0.08718376372917     -4.33779678221150     -1.55312991302914
  H   -3.29942627688143     -4.42562663130821     -3.47925046474914
  H   -1.63147925705631     -6.24446253160434     -3.81514033858190
  H   0.53643880350443     -6.19269753932232     -2.58977913912200
  Mn  -0.40619939884046     -1.67757078878963     -0.02479020081753
  C   -0.02974434834062     -0.25961703355455      1.14957909942932
  H   0.15286798984835      0.79501150015885      0.85618613843259
  C   -0.83694755486630     -3.27531707068998     -1.34315066862688
  C   -3.05276865452133     -2.20476880726416     -1.87311953169388
  C   1.38758112251830     -4.30595067074959     -0.77557296797024
  P   -2.64174262436644     -1.42566522046062     -0.23952343490634
  P   1.66892454138872     -2.53159374623677     -0.30955573112460
  C   2.64049044312822     -1.87964077451034     -1.73788587859392
  H   2.86537752334409     -0.81579737940515     -1.56832941754212
  H   3.57951330997609     -2.44029732863294     -1.86882180467751
  H   2.02691356092457     -1.96911719661860     -2.64677439906215
  C   2.92729563715756     -2.59705670491429      1.03056152613025
  H   2.47660702104483     -3.06179474002295      1.92015366930425
  H   3.81236262663621     -3.17473155599415      0.72020323721402
  H   3.23044073043048     -1.57086763145049      1.28749675103764
  C   -3.69876727175302     -2.36761839472991      0.94566101527050
  H   -4.76507647632288     -2.27860609648584      0.68427298451350
  H   -3.39869003666517     -3.42567047766953      0.91763960234589
  H   -3.53390527776590     -1.98222066721681      1.96311535590407
  C   -3.46855735630213      0.21701455129810     -0.28715213432667
  H   -3.35920257699014      0.70056681547311      0.69534105667687
  H   -2.97213041981629      0.84392207538489     -1.04292657169072
  H   -4.53802612330916      0.12031467584283     -0.53257421069334
  H   -2.91153368716262     -1.42228179467735     -2.64085944630416
  H   -4.10434829127305     -2.53305238189072     -1.93400975237270
  H   1.29302442000650     -4.86868327892799      0.17103538649662
  H   2.23690576226396     -4.74074028858816     -1.32959964863884
  H   0.04351127461265     -0.33352397158216      2.25467260535459

43
2-Mn / Olefin Adduct S=0
  C   -2.22375022166894     -4.29504258783006     -2.75883421214387
  C   -1.95512510278414     -3.18747826717107     -1.94080120145452
  C   -1.32019593051437     -5.36445462469060     -2.81455186305561
  C   -0.14734645185539     -5.32783156794844     -2.05234847455132
  C   0.12262129034609     -4.22556526580176     -1.22402233584762
  H   -3.13957642637193     -4.32320127825800     -3.35732072477606
  H   -1.53032412148990     -6.22546996010315     -3.45509932670311
  H   0.56248022397586     -6.15945567218264     -2.10201320909932
  Mn  -0.43775802158675     -1.55235736031939      0.19098675140224
  C   0.33787769914483     -1.10072552004760      2.18330586108966
  C   -1.02607674823743     -0.75012503271410      2.19759206514429
  C   -0.23903355719514     -0.12446047448336     -0.82691624533337
  H   -1.33340447658337      0.29607158969521      2.10939652529180
  H   -1.75159946128334     -1.40974598515521      2.68514521620033
  H   0.67524087832455      0.12697928350115     -1.40695960316339
  H   1.11783099264629     -0.33745627415762      2.11884627878190
  H   0.65180667738068     -2.04591854337995      2.64435943643588
  C   -0.77970857442346     -3.12879185166990     -1.13927015052623
  C   -2.89886049456395     -2.01390401115745     -1.83677119940740
  C   1.39540084034693     -4.12796458693956     -0.41181283133177
  P   -2.65488581216156     -1.40928524355191     -0.09915252893143
  P   1.67037219330842     -2.29727172451068     -0.24430968874257
  C   2.40182799384436     -1.86608387869081     -1.88130655678527
  H   2.66906551250572     -0.79875799367404     -1.89533166586355
  H   3.30336319992675     -2.46805393578012     -2.07313245116766
  H   1.65311220221797     -2.05314421960519     -2.66428835564903
  C   3.14547771557914     -2.16426536884973      0.85416782728139
  H   2.90001916202914     -2.55506709365912      1.85236594808893
  H   3.99618082286328     -2.72908553727848      0.44168576844161
  H   3.42978418297394     -1.10528614102147      0.95317217634563
  C   -3.72019464965417     -2.57674077158629      0.85448712256421
  H   -4.75479144534691     -2.55683080712191      0.47832347676297
  H   -3.31236205498509     -3.59305678514481      0.74740346939222
  H   -3.71578994318451     -2.30426061209709      1.92023719410775
  C   -3.61562096933249      0.15815199753145     -0.00279659515434
  H   -3.65999662392425      0.49498238471880      1.04360133233925
  H   -3.11629898812640      0.93315752544013     -0.60263189928016
  H   -4.63914907876545      0.01001024086389     -0.38023778982622
  H   -2.57073280356930     -1.18668423324299     -2.49297474543442
  H   -3.94378633196077     -2.26191219954737     -2.08432414767405
  H   1.26262842345603     -4.52900937406849      0.60936385382651
  H   2.24794254971598     -4.65661532508341     -0.86963479642453
  H   -1.00999959501686      0.66425097677336     -0.99130402916972

43
2-Mn / Olefin Adduct S=1
  C   -2.29043413472805     -4.78779506679969     -2.16149176966459
  C   -2.09355606233923     -3.69744536443501     -1.29742157682962
  C   -1.19584118147380     -5.53399827994530     -2.61301644352701
  C   0.09674947511210     -5.19323157049908     -2.19851399601552
  C   0.29684595050428     -4.10337285904151     -1.33468325285459
  H   -3.30125625015377     -5.05210916141882     -2.48792078539569
  H   -1.34933624480615     -6.37668563673308     -3.29280685955798
  H   0.95302286803730     -5.77488862473848     -2.55437513012573
  Mn  -0.48326774023475     -1.61897755150934      0.45438619578019
  C   0.07707017076946     -2.76127924514961      2.20869455832097
  C   -1.31558638911088     -2.52672370500009      2.23689859734264
  C   -0.18721097523171      0.15272471152027      1.02360895689956
  H   -1.72897062037210     -1.74378300376776      2.88202513127658
  H   -2.01166296288331     -3.33334628076529      1.98206570462867
  H   -0.04211161294795      1.04294085413871      0.38096974107608
  H   0.74916175437930     -2.16212424701317      2.83267002411203
  H   0.45960478457123     -3.74988613940161      1.93195155869098
  C   -0.79254650248197     -3.31759487102130     -0.86795794633085
  C   -3.27098755579774     -2.88956684058557     -0.79069065415735
  C   1.68912538703182     -3.72888345184674     -0.86848334305540
  P   -2.59779483352182     -1.22751386017039     -0.33550385666424
  P   1.61335474819588     -1.93615567988012     -0.41796890795780
  C   1.92407067020719     -1.08855863632638     -2.02361595681406
  H   1.89346440525896      0.00090212440855     -1.87207920914507
  H   2.90059403520961     -1.37632056873783     -2.44398754921085
  H   1.12349271981660     -1.37026409581764     -2.72380516307911
  C   3.14555397522034     -1.60516378114153      0.53651586344136
  H   3.10049553884413     -2.15738919671936      1.48653044469324
  H   4.04042018524816     -1.91167796397401     -0.02741178737325
  H   3.20109426447352     -0.52867367240814      0.75714243359015
  C   -3.90313613354902     -0.43232441904029      0.68014412506280
  H   -4.86968720260609     -0.42461839751196      0.15242945413214
  H   -4.00325439313528     -0.98299054257809      1.62679587295630
  H   -3.59894327801726      0.60115299050728      0.90382830194886
  C   -2.67122587945634     -0.29239532780027     -1.92104637615091
  H   -2.28833842631451      0.72616987722339     -1.75690414793080
  H   -2.02601339768367     -0.79726845029093     -2.65533830736928
  H   -3.70111762302721     -0.24164782951419     -2.30829820841220
  H   -4.09948870364679     -2.82335593503477     -1.51553140970165
  H   -3.68074368194341     -3.32915558577272      0.13682017812597
  H   1.95550054587431     -4.27593042665368      0.05414407402427
  H   2.47239095780729     -3.94284097065234     -1.61477845838241
  H   -0.14283597509854      0.44429057189842      2.09230355560327

43
2-Mn / Metallacycle S=0
  C   -2.24312521340523     -4.40694772368740     -2.60078802551836
  C   -1.95614302031666     -3.28127979690515     -1.81237437541656
  C   -1.31296760630929     -5.44949766064778     -2.69900083263779
  C   -0.09553931670559     -5.37834425388178     -2.00997070358116
  C   0.19657289554646     -4.25950759488005     -1.21389904439879
  H   -3.19303910465190     -4.47253269675198     -3.14026012863720
  H   -1.53861052484818     -6.32375490268513     -3.31617580822389
  H   0.62623456565089     -6.19668486783778     -2.09403524420848
  Mn  -0.31077062525907     -1.57423228783572      0.03395523563811
  C   -0.11949840046189     -1.25124868646583      1.90109539115979
  C   0.15001275443110      0.16585467017940      1.25020083488831
  C   0.05322978893450      0.26053459602232     -0.32541546949365
  H   1.16265582947538      0.48049626661928      1.54154583546041
  H   -0.58503583868942      0.86718665389411      1.67103273036527
  H   1.01541222733042      0.56940542810708     -0.76813178518734
  H   0.76127508381759     -1.60347468223470      2.46414981309444
  H   -1.00364134715298     -1.22902269551483      2.56052568729914
  C   -0.72782488626017     -3.18143299620154     -1.09739905416972
  C   -2.93626071555868     -2.13700015108474     -1.67231275156624
  C   1.50289178988242     -4.13740789899613     -0.46006050893514
  P   -2.53664589585770     -1.36276908350561     -0.02663829456593
  P   1.77865134961835     -2.30507595613518     -0.27193883333997
  C   2.60590208499582     -1.87032123724953     -1.86555320510594
  H   2.84164354989296     -0.79506279096075     -1.87089090719834
  H   3.53236076416887     -2.44816462825409     -2.00935627901205
  H   1.90960633407191     -2.07886122855184     -2.69148477881050
  C   3.18104522971391     -2.17974812940223      0.92207140947653
  H   2.85176456429999     -2.53273744616581      1.91098341772588
  H   4.04544828580598     -2.77710321421754      0.59205530348406
  H   3.48638070322422     -1.12550248169406      1.01204589657685
  C   -3.51839440934544     -2.40381456153141      1.14123126487694
  H   -4.59074145210196     -2.39074380433184      0.88995877469101
  H   -3.14095412092816     -3.43617999244179      1.09364135429975
  H   -3.37889881192728     -2.02892904443327      2.16689488985345
  C   -3.49775991084095      0.21293590297263     -0.02310068856361
  H   -3.39682377453558      0.69595303182599      0.96126061769916
  H   -3.08866922329363      0.89120219818090     -0.78689208234373
  H   -4.56496225441899      0.03556353104364     -0.22910979848529
  H   -2.75599820865216     -1.36079405701705     -2.43739772958696
  H   -3.98820624057747     -2.45540359175411     -1.76619101709750
  H   1.41313878464309     -4.54774164254947      0.56162982914338
  H   2.33835924723859     -4.66098215653813     -0.95455566717053
  H   -0.74365721264402      0.95768547449898     -0.63504204147781

43
2-Mn / Metallacycle S=1
  C   -2.23480554212887     -4.23185008128176     -2.73699811172965
  C   -1.95669903711020     -3.22450863918249     -1.80032113866154
  C   -1.28838215468376     -5.23580609760236     -2.98441649578323
  C   -0.07179483227542     -5.24204863667561     -2.29199487706881
  C   0.20197980701666     -4.24269054386183     -1.34211233893307
  H   -3.18561902181056     -4.23465487200350     -3.27929722243277
  H   -1.50245402731572     -6.01748892544877     -3.71864126663307
  H   0.66072554441732     -6.03158620023664     -2.48754065845236
  Mn  -0.35902351781621     -1.72253472934015      0.32490465379466
  C   0.00395384681843     -0.36442075268480      1.78695299629020
  C   0.41470166958153      0.58754751408638      0.61500033603298
  C   -0.12705093245975     -0.01753791598062     -0.68768971394308
  H   1.51605687381932      0.64445729968884      0.56178921482954
  H   0.04732268949654      1.62316910771733      0.77217112012039
  H   0.59750392213693     -0.04575618511799     -1.51785681478900
  H   0.82768482825125     -0.50923703606996      2.50896004058382
  H   -0.87350497725490      0.01941408367163      2.33865155267701
  C   -0.73369461244388     -3.20710465075371     -1.07605304044039
  C   -2.94246360090212     -2.10660284452888     -1.52013124505067
  C   1.49969701581259     -4.24200590057875     -0.55491119828646
  P   -2.63895295713788     -1.55973981629415      0.22659314067489
  P   1.80355140797436     -2.48189927023165     -0.04061317141851
  C   2.71592357591305     -1.79242004647140     -1.48134163259004
  H   2.95014435165775     -0.73350743737813     -1.29640625921626
  H   3.64729219741488     -2.35286405691780     -1.65623915054232
  H   2.07003945834551     -1.86267538905431     -2.36865496477790
  C   3.09012455116675     -2.58351679670097      1.26777387747192
  H   2.66452005342552     -3.08388405195047      2.15029418480766
  H   3.97375232245580     -3.14015581383480      0.91838167022736
  H   3.39036397709388     -1.56409996178805      1.55399433658532
  C   -3.59897795044002     -2.77068607427605      1.22784927991356
  H   -4.66651176416218     -2.74935565335402      0.95847302846848
  H   -3.19192228457223     -3.77622337610337      1.04501221969130
  H   -3.48521355666619     -2.53183410806772      2.29607982531951
  C   -3.59862430319580     -0.00398927743810      0.42140266974762
  H   -3.54895602038338      0.31829238640965      1.47256878328672
  H   -3.14963603841775      0.77866479001988     -0.20789199281870
  H   -4.65169565777675     -0.14695819977999      0.13358947385295
  H   -2.73204211423812     -1.22935305103448     -2.15829627073555
  H   -3.99327640889916     -2.39471614196603     -1.68966748347335
  H   1.39547485410996     -4.83017897873830      0.37496189800217
  H   2.34856208201362     -4.66766252095787     -1.11597819106086
  H   -1.05965599883072      0.45452266309193     -1.04604783254036

43
2-Mn / Metallacycle MECP Singlet-Triplet
C       -2.234661000     -4.268881000     -2.685424000
C       -1.933926000     -3.198086000     -1.833611000
C       -1.323295000     -5.321386000     -2.835953000
C       -0.118035000     -5.311902000     -2.126566000
C        0.182124000     -4.246829000     -1.264134000
H       -3.179782000     -4.285236000     -3.237005000
H       -1.556713000     -6.153848000     -3.504894000
H        0.587396000     -6.140569000     -2.242768000
Mn      -0.312385000     -1.617546000      0.158319000
C       -0.034970000     -0.797217000      1.914692000
C        0.150606000      0.424892000      0.900004000
C       -0.044525000      0.120257000     -0.619891000
H        1.165609000      0.825289000      1.047078000
H       -0.575008000      1.200585000      1.191451000
H        0.861461000      0.297519000     -1.220859000
H        0.882482000     -0.952349000      2.504550000
H       -0.872505000     -0.603997000      2.604817000
C       -0.714202000     -3.155148000     -1.100707000
C       -2.894766000     -2.044630000     -1.628797000
C        1.467959000     -4.213742000     -0.462638000
P       -2.558277000     -1.453473000      0.099617000
P        1.798835000     -2.413479000     -0.135389000
C        2.648635000     -1.886193000     -1.683787000
H        2.928575000     -0.824478000     -1.611151000
H        3.550416000     -2.488931000     -1.874356000
H        1.940030000     -2.004063000     -2.516365000
C        3.169333000     -2.412965000      1.098815000
H        2.795372000     -2.826172000      2.047377000
H        4.033427000     -3.004794000      0.757255000
H        3.493028000     -1.376778000      1.282415000
C       -3.477890000     -2.664920000      1.139115000
H       -4.555835000     -2.663200000      0.912100000
H       -3.063183000     -3.664846000      0.944708000
H       -3.324831000     -2.422761000      2.201439000
C       -3.557194000      0.085444000      0.289660000
H       -3.490029000      0.433546000      1.331910000
H       -3.145322000      0.869986000     -0.362777000
H       -4.615710000     -0.078589000      0.033035000
H       -2.650687000     -1.201082000     -2.299335000
H       -3.949649000     -2.317851000     -1.801398000
H        1.336066000     -4.700055000      0.521016000
H        2.309130000     -4.718832000     -0.967581000
H       -0.888685000      0.671824000     -1.067681000

43
2-Mn / TS_cycloaddition S=0
  C   -1.62934375757021     -2.15000385965546     -2.33324214137869
  C   -1.37262161115582     -1.04490863550448     -1.50729837727535
  C   -0.69318312209821     -3.18693431361084     -2.43410166139686
  C   0.50168990943462     -3.11629342340033     -1.70883753589192
  C   0.76124550209207     -2.01344753447639     -0.87870270865495
  H   -2.56242952043594     -2.20120582892902     -2.90315441912373
  H   -0.89459783620276     -4.04738787929264     -3.07830362707839
  H   1.23690147604898     -3.92329069623250     -1.79015485242519
  Mn  0.15233710657057      0.60006733878581      0.56844565352108
  C   0.66818409171168      0.85073760293702      2.51224449578564
  C   -0.01047787457181      2.05314361714745      2.20044086401114
  C   0.39959156723644      2.21658008943653     -0.14649924812422
  H   0.55810142392502      2.98762539111088      2.16632888724459
  H   -1.06275974830602      2.19216133568381      2.46074370639912
  H   1.37744446791541      2.74065740722382     -0.22723898848880
  H   1.71097842352125      0.86235144881991      2.84263662131576
  H   0.06059323284344      0.02686686366468      2.92567420957667
  C   -0.17324502927663     -0.94552731635461     -0.74205367263902
  C   -2.36323487614354      0.08735766050249     -1.37771639407297
  C   2.05737487915854     -1.89409582620782     -0.10853672846295
  P   -2.09817026216700      0.74029905157702      0.33589685853572
  P   2.25144198500057     -0.06781694730508      0.16802499980490
  C   2.97580487700277      0.49592479678896     -1.43225762231195
  H   3.14285343821757      1.58306415521609     -1.39239476554646
  H   3.92936601978827     -0.01356451867019     -1.64286213092550
  H   2.25477967915690      0.28311103605290     -2.23469143770990
  C   3.72071573113772      0.03917960085904      1.28392940683709
  H   3.49041869219575     -0.44213892739910      2.24631950693446
  H   4.59585595781229     -0.45562175894709      0.83419620104260
  H   3.96324095743408      1.09703782377632      1.47158151892027
  C   -3.09555458535599     -0.41302737853793      1.37423712346940
  H   -4.15478862802503     -0.41223966325416      1.07234002098832
  H   -2.68286460075749     -1.42719105955938      1.26587291263448
  H   -3.01598191845839     -0.11225641455548      2.43032626892701
  C   -3.09585397047911      2.28780396007540      0.39560788061683
  H   -3.11640275039199      2.67685474270757      1.42494202260253
  H   -2.63463392516759      3.04522474601959     -0.25588847235712
  H   -4.12795608082819      2.10153389337151      0.06059982785705
  H   -2.10740691617813      0.91812967884008     -2.06051066963332
  H   -3.40480212868647     -0.21031807284276     -1.58372672404837
  H   1.98282739004178     -2.36179257446522      0.89014229556087
  H   2.91513847732204     -2.35549801936545     -0.62648489262549
  H   -0.41057614331143      2.90884840796901     -0.46587421241440

43
2-Mn / TS_cycloaddition S=1
  C   -1.56648466823669     -2.41531364473669     -2.15999636651901
  C   -1.37788378546322     -1.22702268656753     -1.43346868969008
  C   -0.56087688464931     -3.38808182334922     -2.19556906957555
  C   0.64203415272526     -3.16924829203773     -1.50918233106175
  C   0.82697545197856     -1.99137319952896     -0.77106885315415
  H   -2.49797940406836     -2.57630330991431     -2.71244355846073
  H   -0.70789065629643     -4.30942797968292     -2.76592455961861
  H   1.43758582583999     -3.92030826694992     -1.55164254082824
  Mn  0.13247355958854      0.78313031846442      0.37983516976436
  C   0.28059382420890      0.11254156081716      2.41142098363737
  C   0.09470396777566      1.51725275957570      2.50439667264671
  C   0.50192293890234      2.62667577923476      0.41521071203782
  H   0.92724876760669      2.15003207181502      2.82488402686683
  H   -0.89552822107622      1.92956212698339      2.72136027836648
  H   1.51272694031600      3.07275153918701      0.30905205469084
  H   1.24067644069062     -0.33067633727573      2.69703905802200
  H   -0.58461113699408     -0.54129423514713      2.56561185482721
  C   -0.18278875410908     -0.98822560588785     -0.69717069761744
  C   -2.42515219741499     -0.13048230292278     -1.44990772449400
  C   2.12206486896668     -1.71540452082952     -0.03302302831995
  P   -2.16155691477818      0.87257158821251      0.08644959834970
  P   2.29534935140295      0.13017467654505      0.00622326844752
  C   2.97862281659054      0.53733388892095     -1.65357959012957
  H   3.10845646270151      1.62739939278503     -1.73228089056886
  H   3.94613759435743      0.03859742328202     -1.82272819251815
  H   2.25572667331408      0.21270358349839     -2.41616614343786
  C   3.72232315686740      0.46226659783488      1.12134590859126
  H   3.46201563841393      0.16118920386482      2.14700566117456
  H   4.62209217828331     -0.08395866385321      0.79748495575336
  H   3.93216304432946      1.54292134389828      1.11680190890303
  C   -3.13025399413625     -0.05515139096107      1.34834867029822
  H   -4.18759440939280     -0.12636384167395      1.04941837586188
  H   -2.70628920971898     -1.06548686830154      1.44279855752927
  H   -3.05669653642283      0.45451950378058      2.32080962576724
  C   -3.14352357193410      2.40564693588997     -0.15488187687202
  H   -3.08442630706464      3.01639099121054      0.75878930003843
  H   -2.71028450319126      2.97817849845088     -0.98798786960293
  H   -4.19810254356190      2.17464216863124     -0.37211787730233
  H   -2.25867790801679      0.55374016390318     -2.30222654888821
  H   -3.45814795459649     -0.50869183894206     -1.53045660257755
  H   2.05712779572549     -2.04258033980319      1.02051430791164
  H   2.99776214359381     -2.21115530356203     -0.48406128999634
  H   -0.20203403305656      3.43632833514156      0.69108335174758

43
2-Mn / TS_cycloprop S=0
  C   -2.32039635792011     -4.67725006570839     -2.39303163982911
  C   -1.97402315495036     -3.49358159916671     -1.72018619173770
  C   -1.43217216071637     -5.75942650129897     -2.42010368835988
  C   -0.19493863588801     -5.65457846860484     -1.77001536832494
  C   0.14679598522763     -4.47693610731481     -1.08742473360126
  H   -3.28698195290444     -4.75456395912640     -2.90218612176334
  H   -1.70045772545599     -6.67907572474504     -2.94798412083320
  H   0.50500735032135     -6.49654548066918     -1.79382475278503
  Mn  -0.20143992645616     -1.60764837426769     -0.07783192525377
  C   0.23264629911072     -0.96161957482521      1.64924607858151
  C   -0.45513695992366      0.29532548672832      2.06169536032550
  C   0.03948085179486      0.49626225363093      0.63083625208693
  H   -0.01473778778245      0.89019296907624      2.87361159568310
  H   -1.54712281731553      0.23028273045342      2.13310932206323
  H   1.02781157313523      0.96657860070734      0.56972046665652
  H   1.24072945575909     -1.08221672197113      2.07198224371987
  H   -0.36252075568417     -1.99540271527994      1.63660378818092
  C   -0.73091508691208     -3.34990328535566     -1.03280940958537
  C   -2.91805387213343     -2.31146375117063     -1.67988652760303
  C   1.47805143121943     -4.32646388132022     -0.38763771193384
  P   -2.44040031120940     -1.35904052310454     -0.15605982325347
  P   1.81445073556358     -2.49633573313715     -0.42807847046639
  C   2.52599694473471     -2.27393634080793     -2.12192333387931
  H   2.81236674822522     -1.22075531271301     -2.26591428068289
  H   3.40781929353133     -2.91656546534734     -2.27298283268650
  H   1.75436360497859     -2.53231305995524     -2.86282991550802
  C   3.31759310632622     -2.30366676780195      0.62896971441439
  H   3.06569611344517     -2.55188654158459      1.67169312263773
  H   4.13217360962036     -2.96301165187164      0.29001167291860
  H   3.66115238941353     -1.25807344204414      0.59304793840297
  C   -3.38940302808494     -2.24976856976328      1.15722733443769
  H   -4.47068942285122     -2.24510654417431      0.94685146338357
  H   -3.02660583844268     -3.28754491712232      1.19842137419941
  H   -3.20408514019151     -1.77459395626534      2.13291114404294
  C   -3.43408056203544      0.19483551953975     -0.33680975609915
  H   -3.35168248805535      0.80523199388528      0.57575187750423
  H   -3.03679437270553      0.77890903957452     -1.18177497248187
  H   -4.49691021928770     -0.02853480586577     -0.52245670003106
  H   -2.75540812621793     -1.63510540377601     -2.53947940463160
  H   -3.98312773593891     -2.60040224944964     -1.68901676176351
  H   1.40183385989722     -4.59461511594275      0.68263645740692
  H   2.28265123216450     -4.93874501228612     -0.82969231949045
  H   -0.67793089540538      0.91932904824227     -0.08291597406130

43
2-Mn / Cyclopropanation Product S=0
C       -2.324375000     -4.756976000     -2.281726000
C       -1.995912000     -3.524431000     -1.695486000
C       -1.411851000     -5.820377000     -2.253523000
C       -0.163713000     -5.644529000     -1.638247000
C        0.161515000     -4.419573000     -1.037825000
H       -3.295691000     -4.888196000     -2.770910000
H       -1.667771000     -6.778430000     -2.715059000
H        0.557370000     -6.469013000     -1.626266000
Mn      -0.250114000     -1.525251000     -0.259957000
C        0.151419000     -1.144151000      1.913444000
C       -0.526599000      0.124862000      2.350848000
C        0.405343000      0.138925000      1.171514000
H       -0.186371000      0.589266000      3.280931000
H       -1.595536000      0.224626000      2.138222000
H        1.392373000      0.596965000      1.263249000
H        0.964701000     -1.550051000      2.518785000
H       -0.513425000     -1.972330000      1.469975000
C       -0.746966000     -3.311969000     -1.030261000
C       -2.952950000     -2.351801000     -1.730602000
C        1.502396000     -4.180303000     -0.383742000
P       -2.458678000     -1.281530000     -0.285665000
P        1.796689000     -2.349773000     -0.601327000
C        2.464269000     -2.278256000     -2.326944000
H        2.717350000     -1.237575000     -2.581750000
H        3.360476000     -2.909318000     -2.437186000
H        1.683432000     -2.628433000     -3.019014000
C        3.324667000     -2.028100000      0.388996000
H        3.105051000     -2.173202000      1.457675000
H        4.143370000     -2.703815000      0.094205000
H        3.646722000     -0.985899000      0.238741000
C       -3.440971000     -2.064658000      1.079742000
H       -4.519193000     -2.055980000      0.853116000
H       -3.099230000     -3.104194000      1.195654000
H       -3.264237000     -1.531251000      2.026300000
C       -3.446707000      0.261349000     -0.571751000
H       -3.344561000      0.929746000      0.298028000
H       -3.045424000      0.781832000     -1.455237000
H       -4.514821000      0.041571000     -0.732915000
H       -2.809710000     -1.742016000     -2.641671000
H       -4.015300000     -2.650379000     -1.702601000
H        1.455836000     -4.346586000      0.708591000
H        2.311164000     -4.814617000     -0.785793000
H       -0.082925000      0.303706000      0.152112000


43
2-Mn / TS_cycloprop S=1
  C   -2.19236593023114     -4.23633991605194     -2.47249662053162
  C   -1.92074683927430     -3.11812198259962     -1.66770530846604
  C   -1.24762144311988     -5.26273761458386     -2.59680321643238
  C   -0.03260581561667     -5.16959176933978     -1.90439870310960
  C   0.23340938134353     -4.05906789995151     -1.08864763544703
  H   -3.14383028765883     -4.30538775091149     -3.01061418639979
  H   -1.45681741090053     -6.13101574000126     -3.22817333878176
  H   0.70836067779348     -5.97066124435798     -1.99875616574237
  Mn  -0.31792313503421     -1.32003324469149      0.21659803667121
  C   -0.04579244860162     -0.13679031259041      1.90920380740061
  C   0.85676720116674      1.02623357147328      1.58575271182073
  C   0.07098606025588      0.73714639887345      0.33239766578652
  H   1.92035140495945      0.76707864923900      1.51986260012675
  H   0.69140472550679      1.97894842013161      2.10603372986526
  H   0.64423369892930      0.52928349399792     -0.59746455441325
  H   0.44594817028197     -1.08464798395679      2.23574601971734
  H   -0.94798486564908      0.11777152092523      2.47870290846514
  C   -0.69988235368374     -2.98745133412210     -0.93574191729519
  C   -2.93182447859052     -1.99649737032283     -1.53586476853880
  C   1.53731375143636     -3.94183940777949     -0.33028473528927
  P   -2.58908225483168     -1.22123414702478      0.11554889440918
  P   1.81753758989790     -2.11931757930523     -0.08379037622866
  C   2.63373403825164     -1.62377134979658     -1.66552385487269
  H   2.87438641207081     -0.54995807940973     -1.62770628581394
  H   3.55512668648871     -2.20133988445652     -1.84246795121101
  H   1.92802750851447     -1.79587831735513     -2.49172913530726
  C   3.23599002694810     -2.07618686196644      1.10128274860173
  H   2.89081399442913     -2.41710398751258      2.08952222890619
  H   4.06067615032310     -2.72313304685168      0.76156288508515
  H   3.60460001016945     -1.04357047801861      1.19708306478082
  C   -3.44251151727693     -2.36652054142785      1.28442423493966
  H   -4.51629174685796     -2.44340361006780      1.05085955331785
  H   -2.97554720726542     -3.35907460629362      1.20454723855255
  H   -3.31789041054610     -1.99931146586949      2.31454168173066
  C   -3.67268781560710      0.27047630456191      0.16855239979835
  H   -3.58081707480578      0.75180188306989      1.15459829170876
  H   -3.33789519698042      0.98463787057758     -0.59924125106456
  H   -4.72831993718211      0.01094495149670     -0.01012953088475
  H   -2.76156950582374     -1.20893483420135     -2.29296721529594
  H   -3.97719518107311     -2.33398503980004     -1.64228056937693
  H   1.45061963542315     -4.37317135032313      0.68430046494810
  H   2.38378295605211     -4.44382374911027     -0.83009291433271
  H   -0.79328989063115      1.39549562670490      0.18377432520300

43
2-Mn / Cyclopropanation Product S=1
C       -2.200623000     -4.284695000     -2.522484000
C       -1.937012000     -3.179564000     -1.697232000
C       -1.248168000     -5.302162000     -2.666154000
C       -0.032601000     -5.216188000     -1.973428000
C        0.230073000     -4.118573000     -1.138903000
H       -3.152857000     -4.352444000     -3.059396000
H       -1.452945000     -6.160047000     -3.313180000
H        0.712335000     -6.011544000     -2.083818000
Mn      -0.325577000     -1.449639000      0.203403000
C       -0.035308000      0.176233000      1.842166000
C        0.983875000      1.264804000      1.637929000
C        0.043343000      0.929751000      0.514965000
H        2.025021000      0.952131000      1.517248000
H        0.834863000      2.207161000      2.170238000
H        0.496834000      0.445454000     -0.368119000
H        0.397642000     -0.850986000      1.934292000
H       -0.896910000      0.394876000      2.475710000
C       -0.710919000     -3.055845000     -0.973181000
C       -2.953472000     -2.072200000     -1.519926000
C        1.531888000     -3.996326000     -0.381390000
P       -2.548314000     -1.314613000      0.134140000
P        1.759768000     -2.167128000     -0.081201000
C        2.635406000     -1.640697000     -1.632702000
H        2.873802000     -0.567159000     -1.571542000
H        3.564443000     -2.212183000     -1.789931000
H        1.959362000     -1.799088000     -2.486636000
C        3.171040000     -2.139126000      1.121568000
H        2.827797000     -2.538819000      2.088396000
H        4.021328000     -2.741012000      0.761088000
H        3.506210000     -1.101300000      1.273706000
C       -3.482390000     -2.419321000      1.294208000
H       -4.556882000     -2.443295000      1.051455000
H       -3.065740000     -3.434965000      1.218151000
H       -3.349468000     -2.063383000      2.327623000
C       -3.591113000      0.212619000      0.181439000
H       -3.485860000      0.697898000      1.164550000
H       -3.237010000      0.913264000     -0.590388000
H       -4.654855000     -0.014807000      0.005055000
H       -2.815785000     -1.270425000     -2.268414000
H       -3.998060000     -2.420750000     -1.600094000
H        1.460937000     -4.459199000      0.619907000
H        2.387371000     -4.463631000     -0.900026000
H       -0.780125000      1.614266000      0.303164000


% ================================================================

41
3-Mn / Metallacycle S=0
  C   -1.68950131195736     -4.59855025667901     -2.51442598439521
  C   -1.47289618628656     -3.56020337085523     -1.62209383017935
  C   -0.57288555478333     -5.38686259752281     -2.86254533089935
  C   0.69018075032948     -5.13675309085854     -2.33366725171101
  C   0.80723621289858     -4.06505409204425     -1.43574189790967
  H   -2.67490982568678     -4.79955521776912     -2.93123154960020
  H   -0.70581535238459     -6.21264021831180     -3.56381137508743
  H   1.55216014672050     -5.74565207512384     -2.60275446385553
  N   -2.44021653853883     -2.65132894855920     -1.14730865727650
  C   -2.04950364602991     -1.66234201691618     -0.25723864122687
  N   -3.19940208203399     -0.98601710704342     -0.03415585491596
  C   -4.26811707173035     -1.52090500154823     -0.74521571990412
  C   -3.79018418083813     -2.58016249535271     -1.45529415546524
  N   1.93613672463993     -3.62430916497035     -0.78223414381388
  C   3.25152967920872     -4.08756205306768     -0.82233528492622
  C   3.94068683872637     -3.28078530406957      0.02171626183058
  N   3.04807728812643     -2.35212330012188      0.55998451539209
  C   1.77649098398056     -2.52044297423621      0.08407721465106
  H   -5.26884619753739     -1.10211420668694     -0.68533119504864
  H   -4.28800728062908     -3.26593173159440     -2.13371334789348
  H   3.56890812768490     -4.92954584265792     -1.42940719709823
  H   4.99270946407355     -3.28383743546927      0.29440595337347
  C   3.48389152378933     -1.31237683341540      1.48349407319875
  H   4.04428677511405     -0.53187568539455      0.94803705946568
  H   4.12818023210240     -1.75560987760805      2.25477701281440
  H   2.60888171882218     -0.86863963187817      1.96316120763000
  C   -3.31785537358758      0.16949766079228      0.85463982552013
  H   -2.61103630713917      0.94803023276652      0.54190143670836
  H   -3.10666522439195     -0.13348318453633      1.88839132790114
  H   -4.34068151535172      0.55661174591952      0.78885932566895
  Mn  -0.02305339391875     -1.82758282631182      0.16174551379517
  C   -0.00534073729044     -1.71383699585267      2.04456724804459
  H   -0.98308590049954     -1.90033813098784      2.51727599894773
  H   0.82572169917382     -2.03156829846088      2.69002782741736
  N   -0.25696469373078     -3.30701253488943     -1.10077781080273
  C   0.56887499976329     -0.04051768029312      0.05139258213361
  C   0.13488158781285     -0.21993496215777      1.55713482013923
  H   -0.11805155572115      0.62423905407376     -0.49759978785530
  H   1.61462625669097      0.27924763689732     -0.05428362962876
  H   -0.77421706892080      0.34910738239085      1.77509987564634
  H   0.96760339333024      0.19588983840465      2.14106599521510
  
41
3-Mn / Metallacycle S=1
  C   -1.53844681623660     -4.19150485207856     -2.82850366511308
  C   -1.39463003767952     -3.37922303117270     -1.70615719304228
  C   -0.40993776536199     -4.88769256396477     -3.27662297460316
  C   0.82051218482717     -4.76795712922786     -2.59907494058483
  C   0.86418898325982     -3.93385324903531     -1.49466041608068
  H   -2.49884475967026     -4.28307719713117     -3.33516747001543
  H   -0.48330635324546     -5.53391416224267     -4.15211879433657
  H   1.70238238900653     -5.31454709440540     -2.93171463207187
  N   -2.38723323098661     -2.63472323541279     -1.07225494929360
  C   -2.03764345645222     -1.92338092843253      0.06793898377003
  N   -3.21152791749898     -1.37288675025205      0.48009770244390
  C   -4.25285451412212     -1.72285264089672     -0.36709034242630
  C   -3.74383812334062     -2.51725765321550     -1.34938244406978
  N   1.97718066625410     -3.68548125491744     -0.67009718491466
  C   3.27412977393652     -4.16743480390617     -0.74896919710076
  C   3.93592939034820     -3.62024513118332      0.31056514502607
  N   3.03089589112407     -2.82745147694102      1.00112812312819
  C   1.81299802378033     -2.85031543817013      0.41502657941327
  H   -5.27051180728059     -1.38330404414872     -0.19441104978092
  H   -4.22133552141420     -3.00309694929742     -2.19432351648274
  H   3.61029408977137     -4.84785700783004     -1.52499176248515
  H   4.96582381951832     -3.73631262854367      0.63681361189901
  C   3.36635060254308     -2.05402518833222      2.19571675816791
  H   4.21311451221058     -2.53519497857981      2.69900967745376
  H   2.49872623019818     -2.03747950519691      2.86369247712400
  H   3.63904959548932     -1.02721784164347      1.91459564654642
  C   -3.37196185704779     -0.52879162621900      1.66103035199424
  H   -2.98415118745113      0.48024063731694      1.46587362300822
  H   -2.82886199355942     -0.97470027795005      2.50247010668427
  H   -4.43919462143556     -0.46875441859255      1.90312933149240
  Mn  -0.05228053006798     -1.92392909514609      0.44557560781689
  C   0.11579955525872     -0.38985969341112      1.70494461438856
  H   -0.65491186302987     -0.24395888679241      2.47653005740359
  H   1.11264848831791     -0.34410228267539      2.16943184165420
  N   -0.21373598740589     -3.24221709249767     -1.05322796961423
  C   0.31258786885523     -0.32798107874373     -0.70069495828617
  C   -0.00007569601520      0.57182099853198      0.48779356538335
  H   -0.32331566354044     -0.25441905326980     -1.59338661236061
  H   1.37994814155767     -0.39341438511727     -0.96285336653222
  H   -1.02163007448948      0.97324992927201      0.40451062544331
  H   0.69149697507478      1.43227146945301      0.56041697495347
  
% ================================================================
  
41
4-Mn / Metallacycle S=0
  C   -1.76303185665655     -4.49337222236554     -2.02676805997878
  C   -1.87023354489358     -3.33196904030656     -1.27883549038727
  C   -0.45245385546362     -5.03087809474568     -1.78607923030895
  C   0.18215491234921     -4.17466266531750     -0.90069870856963
  H   -2.52620969907319     -4.90777013996636     -2.68629546670282
  H   -0.03745760497652     -5.94753834757399     -2.20604744868955
  Mn  -0.30078728036177     -1.67702581971669      0.59179432823551
  C   0.15599866144924      0.15233863765768      0.35589352324986
  H   -0.59857687373580      0.88579564091731      0.02811295754329
  H   1.15723510632045      0.45502034206404      0.00804983759699
  N   -0.68065124607087     -3.12813873002717     -0.58327672928557
  C   -2.94159542975350     -2.29271041419081     -1.13680115271402
  C   1.51982757322740     -4.19703561542281     -0.22357736846695
  P   -2.54005556278320     -1.37187345220929      0.43502530951765
  P   1.81096345452555     -2.44989544551548      0.36235440497315
  C   2.82137236297116     -1.72805449074574     -1.00312741949060
  H   3.09009364744169     -0.69041012247333     -0.75260964021288
  H   3.73892571939122     -2.31207935736169     -1.17487831551974
  H   2.21309669061437     -1.71872928322379     -1.92004585158399
  C   3.05664823819686     -2.63385263877299      1.70775054106834
  H   2.60955012971057     -3.19268396582704      2.54352116722757
  H   3.95305174000290     -3.16527422881958      1.35160052112396
  H   3.34881418574888     -1.63581100664377      2.06988136437342
  C   -3.59797706689666     -2.21926823877026      1.68700420941991
  H   -4.65974434026857     -2.19536012253296      1.39631707131118
  H   -3.26391897405072     -3.26360329678561      1.77845540685942
  H   -3.47554948661787     -1.72673839498283      2.66355850653315
  C   -3.39900983637126      0.24618767044919      0.23637149238167
  H   -3.27358740352381      0.83690785472477      1.15698327259192
  H   -2.94202684752676      0.79843623611786     -0.59826801998969
  H   -4.47357547013655      0.10891487642653      0.03886291837507
  H   -2.90825237500539     -1.55263837501592     -1.95735081714107
  H   -3.95686926495544     -2.72082731310465     -1.12279793615782
  H   1.51596142167141     -4.84020542105064      0.67588946318979
  H   2.32810126668344     -4.55712520695378     -0.88088066689810
  C   0.12146497142544     -0.03805327751479      1.92587865836801
  C   -0.22579982641205     -1.48089084689482      2.47821908163580
  H   -0.63077405864809      0.65558182243540      2.32699024670993
  H   1.11598395152910      0.22910872150246      2.31023346503122
  H   -1.14272761526580     -1.46558548399958      3.08989389116017
  H   0.61221082018867     -1.89623332646344      3.06168982762042

41
4-Mn / Metallacycle S=1
C       -1.736606000     -4.220209000     -2.273790000
C       -1.847480000     -3.191392000     -1.341888000
C       -0.446056000     -4.813306000     -2.083349000
C        0.165024000     -4.123117000     -1.039025000
H       -2.484479000     -4.508545000     -3.013497000
H       -0.029166000     -5.658146000     -2.632954000
Mn      -0.313550000     -1.781198000      0.815681000
C        0.054568000     -0.025953000     -0.032650000
H       -0.760430000      0.365751000     -0.666511000
H        1.001059000      0.017847000     -0.595434000
N       -0.691952000     -3.137610000     -0.587798000
C       -2.897546000     -2.149301000     -1.071307000
C        1.475159000     -4.291253000     -0.320235000
P       -2.609679000     -1.515575000      0.656762000
P        1.837065000     -2.670370000      0.535064000
C        2.999768000     -1.830155000     -0.615068000
H        3.272127000     -0.845152000     -0.207517000
H        3.907193000     -2.436758000     -0.757461000
H        2.496508000     -1.686349000     -1.582429000
C        2.895928000     -3.112337000      1.967486000
H        2.304732000     -3.704563000      2.681497000
H        3.777180000     -3.689829000      1.648047000
H        3.224560000     -2.187418000      2.465097000
C       -3.558523000     -2.675538000      1.722201000
H       -4.625271000     -2.678604000      1.449704000
H       -3.142365000     -3.685811000      1.594287000
H       -3.447590000     -2.376626000      2.775402000
C       -3.561862000      0.050712000      0.756749000
H       -3.518711000      0.428977000      1.789140000
H       -3.103532000      0.794629000      0.088549000
H       -4.613035000     -0.104897000      0.468158000
H       -2.794176000     -1.274496000     -1.740140000
H       -3.926032000     -2.528916000     -1.187235000
H        1.417564000     -5.061366000      0.471611000
H        2.300156000     -4.579475000     -0.991805000
C        0.119691000      0.584621000      1.377250000
C        0.029494000     -0.597545000      2.395135000
H       -0.720633000      1.282859000      1.531180000
H        1.051186000      1.164266000      1.517426000
H       -0.783344000     -0.457570000      3.130387000
H        0.973643000     -0.758284000      2.945273000
  
% ================================================================
  
41
5-Mn / Metallacycle S=0
  C   -1.76492847750153     -4.54580704882376     -1.93759292854706
  N   -1.88279959255731     -3.39230023572848     -1.19920415597358
  C   -0.49088781732803     -5.02289317328250     -1.72215229113555
  N   0.12321961490554     -4.13404432904063     -0.87006401245802
  H   -2.57094041742817     -4.93851533765308     -2.55157908656757
  H   0.00426209742162     -5.91094676339385     -2.10546041260205
  Mn  -0.33691204976093     -1.61092555251742      0.62968638149520
  C   0.03819819768220      0.23542643212069      0.40737647268751
  H   1.00809724306113      0.50390269842263     -0.04114024408547
  H   -0.72923475965312      0.98207999828138      0.15539457267689
  C   -0.72619761595543     -3.12258151043274     -0.53673712117473
  C   -3.00933824611980     -2.47198596301547     -1.05672447654099
  C   1.47146412602223     -4.16927051436071     -0.30415383138802
  P   -2.55868496636509     -1.35524085324523      0.40313821330005
  P   1.77957427348406     -2.44664759071493      0.40683564906283
  C   2.82800333308314     -1.67882169040266     -0.89671925445708
  H   3.12305282558332     -0.67337054783858     -0.56050263268684
  H   3.72780163917693     -2.28147782881431     -1.09190491540578
  H   2.23538089467889     -1.58113033427094     -1.81817524560762
  C   2.97222622366300     -2.79523624497938      1.75986409365977
  H   2.46773058046226     -3.37128278616903      2.54935606644424
  H   3.84532686438873     -3.35472843633990      1.39112888877615
  H   3.30638682828075     -1.83525319675901      2.18164345506045
  C   -3.65373182200487     -2.02317539762906      1.72761035896328
  H   -4.70592902019570     -2.03799695559089      1.40565569315286
  H   -3.32486306427387     -3.04162021973596      1.98176773437653
  H   -3.55397801566155     -1.38989038841347      2.62188851282718
  C   -3.41685682406833      0.20556130878700     -0.06080175968564
  H   -3.32725467342525      0.91631436609596      0.77497098537774
  H   -2.93009712391180      0.64006787922304     -0.94622657413628
  H   -4.48250838740765      0.02901967924725     -0.27244563084553
  H   -3.11364293122044     -1.86717431438753     -1.97000096359260
  H   -3.93757313481695     -3.03713665979320     -0.89233884511998
  H   1.51587682000110     -4.91234195884914      0.50632071999187
  H   2.19742401593704     -4.44384429774467     -1.08249679748862
  C   0.15929000795534      0.00596890906471      1.96382033902413
  C   -0.34069448351709     -1.39230089119421      2.51137942043058
  H   1.19954189771368      0.16502863727124      2.27656957185573
  H   -0.49202921784079      0.75820176023788      2.42992809417411
  H   0.44198028173133     -1.89283094355569      3.10344973977425
  H   -1.26843910821852     -1.29663443007515      3.09573266838766
  
41
5-Mn / Metallacycle S=1
  C   -1.78368825408110     -4.37450865583539     -2.05921566077178
  N   -1.92171792195587     -3.37581050316185     -1.11050949044964
  C   -0.44997888808469     -4.69233565818046     -2.10133054139470
  N   0.17942910445637     -3.87661790894984     -1.17655241363500
  H   -2.62441892908594     -4.77687463499401     -2.61765926277300
  H   0.08457940980370     -5.42212287044595     -2.70317832307912
  Mn  -0.33676313547185     -1.64254679058481      0.77511158590348
  C   -0.00724686737660     -0.12670889618586     -0.41024647938992
  H   0.86668735774626     -0.23403554164580     -1.07162636507171
  H   -0.88306067430195      0.20171126597835     -0.99137079386496
  C   -0.71903371415362     -3.06563712855898     -0.56007915001028
  C   -3.11136780601515     -2.60230686147551     -0.75381007503175
  C   1.60858620904978     -3.72740531729437     -0.90183254500967
  P   -2.65011818854823     -1.51757974738644      0.72014744467653
  P   1.77603337109571     -2.57616985427671      0.58406494663809
  C   3.35977054154803     -1.71530048200142      0.25665001675835
  H   3.60812624053287     -1.10898198482821      1.14035528626559
  H   4.17146297806826     -2.43269054095150      0.06204929562994
  H   3.23637171278529     -1.04823629039640     -0.60901104791309
  C   2.15627436698866     -3.72746440718357      1.96292692232715
  H   1.29199602053495     -4.38822149095031      2.12549344540512
  H   3.04858697724213     -4.33060150644457      1.73674386585408
  H   2.32765431977476     -3.13583779078996      2.87427872043621
  C   -3.41985541275294     -2.39414188258877      2.13863570840101
  H   -4.50064461019755     -2.52644521888185      1.97895583626590
  H   -2.93835377699168     -3.37610504911507      2.25688479822233
  H   -3.24755495191303     -1.80177436825285      3.04932756025509
  C   -3.69526390913725     -0.03189146989122      0.48136688311251
  H   -3.58318372875261      0.61019999508886      1.36760374942975
  H   -3.34581441743575      0.51928733808378     -0.40392610171172
  H   -4.75377713952702     -0.30618296717064      0.35649467769583
  H   -3.40057999947892     -1.96077160314291     -1.60039319949715
  H   -3.94884514977722     -3.27359860608559     -0.51477950291634
  H   2.06638842490720     -4.70785347159093     -0.70649373172020
  H   2.10484250129469     -3.27052079352542     -1.77180221856193
  C   0.24319213649813      0.63204568946247      0.90206469986278
  C   0.02656842519437     -0.28471146359364      2.18423781018650
  H   1.27810893025306      1.01036984038479      0.91137899070261
  H   -0.44275678504154      1.49300639756963      0.96394527158573
  H   0.94710744564407     -0.32815121371839      2.78983433472701
  H   -0.79042619733771      0.10768771751169      2.81236150446027

  
% ================================================================  
  
39
6-Mn / Carbene Complex S=0
  C   -2.05829218894443     -3.99501723600549     -1.51404575030090
  C   -1.77495031895631     -2.95746110249717     -0.61034304165325
  C   -1.17899183423531     -5.07620742981088     -1.63915035942105
  C   -0.02188022790557     -5.12740064969368     -0.85107145210118
  C   0.25521251392377     -4.09663073886710      0.05929396275504
  H   -2.96776348510842     -3.95852471525798     -2.12172186318037
  H   -1.39678849591023     -5.88116175368314     -2.34636284675471
  H   0.66133138091036     -5.97749084112998     -0.94177714997336
  Mn  -0.12220598323431     -1.34033922781997      1.47006728920259
  C   0.35859118780535      0.33291210025819      1.62342027068530
  H   0.41745662772733      0.60595175503674      0.52907525215429
  H   0.61346567856092      1.19966182250902      2.25682914350053
  C   -0.60432664370234     -2.97026994223433      0.19852464770576
  C   -2.71630816240540     -1.78537655003474     -0.42587198872215
  C   1.48321335607920     -4.12443913769899      0.94208397842493
  P   -2.36376885429439     -1.21564216771203      1.29905281412044
  P   1.86235565284472     -2.34356936192677      1.24583525175094
  C   2.82311463629440     -1.84790568897477     -0.24117226685733
  H   3.10298925725899     -0.78776164024964     -0.15352316580445
  H   3.72847446110930     -2.46586441064159     -0.34445805954969
  H   2.18634279505111     -1.97515260702366     -1.12908514327909
  C   3.09410610826181     -2.30029161126721      2.60164382733356
  H   2.61505720380302     -2.65098667318795      3.52741776534021
  H   3.96091911492085     -2.93747210600963      2.36808402011171
  H   3.42803653858477     -1.26233505300453      2.74754169348256
  C   -3.31951548988350     -2.37933314863363      2.34770514065210
  H   -4.39547150589434     -2.31112549479227      2.12539647158800
  H   -2.96053869884473     -3.39974279483929      2.15134651453152
  H   -3.14256126842414     -2.13941430301503      3.40634438026289
  C   -3.25951314798465      0.37302175021055      1.50040120394431
  H   -3.13257958132616      0.72382097737729      2.53544915907524
  H   -2.81833679892198      1.11636473272479      0.82036115651395
  H   -4.33218925902265      0.25546966814890      1.28063701965021
  H   -2.46376880280342     -0.94634445541799     -1.09938096138656
  H   -3.77706290456092     -2.03802391800842     -0.58844525348390
  H   1.25094688243970     -4.57007454765597      1.92623967826042
  H   2.33202435534895     -4.67924365856543      0.51029150353478
  C   -0.20098947931578     -1.79579772753993      3.11377132920425
  O   -0.24550743824554     -2.09058049106615      4.25782637168241

39
6-Mn / Carbene Complex S=1
  C   -2.07359890171436     -4.13476915144176     -1.40771370166160
  C   -1.79888781150801     -3.08861922304644     -0.51159380431075
  C   -1.15844976164116     -5.18107567111212     -1.57160766729854
  C   0.03947954698471     -5.18173690095724     -0.84492729131857
  C   0.31014098604067     -4.14751011320114      0.06248352467218
  H   -3.00035119407679     -4.12655491921157     -1.98972687169572
  H   -1.37360604856260     -5.99115992880096     -2.27363742893180
  H   0.76190983359716     -5.99166862093902     -0.98540019958185
  Mn  -0.17472122180675     -1.54657383731530      1.61137788811673
  C   0.34440403672092      0.17436825664105      1.98439351208859
  H   1.38257597526074      0.53487553287911      2.11968614985741
  H   -0.35823809909836      1.00728912201652      2.18203474101529
  C   -0.60626922413068     -3.07676564805111      0.26287298360116
  C   -2.74306915490526     -1.91043622255645     -0.37561800517855
  C   1.60110947879142     -4.10695796710274      0.85528408497021
  P   -2.42537302581495     -1.17078976977211      1.28958998646421
  P   1.92299906345940     -2.31189242816086      1.16261666543310
  C   2.71825405324241     -1.72549085755605     -0.38519994329618
  H   2.92859824442258     -0.64937568995258     -0.29491432285479
  H   3.65454893174173     -2.27090100465018     -0.58230479050587
  H   2.01608401159417     -1.87909633807015     -1.21766461527501
  C   3.26332957156400     -2.22436849185289      2.40986436161286
  H   2.90543900981670     -2.68021050949107      3.34472623191922
  H   4.16787134364139     -2.74696489150532      2.06213111167059
  H   3.50396140219881     -1.16779313590812      2.60204263211795
  C   -3.57018164436748     -2.09147173759525      2.39262178046465
  H   -4.61523179170524     -1.97202256427872      2.06715642013998
  H   -3.29341041435163     -3.15579950239140      2.36759115819363
  H   -3.45551245353513     -1.72245425573268      3.42269978984069
  C   -3.13828835594215      0.51794185966724      1.23103141903393
  H   -3.04200632921965      0.98277442885679      2.22368110551995
  H   -2.57370658260605      1.11846634956484      0.50320678907736
  H   -4.20052300948086      0.48553508502200      0.94378523560209
  H   -2.49329691752990     -1.13083202301390     -1.11810679014221
  H   -3.80285023487201     -2.17736442119859     -0.52085586455267
  H   1.47541376333603     -4.57738494428738      1.84744969053304
  H   2.44218268419095     -4.60792464084901      0.34857161753628
  C   -0.28101022187744     -2.24747727975185      3.26199332105446
  O   -0.33939235685731     -2.64758632289337      4.35860963906845

45
7-Mn / Metallacycle S=0
  C   -2.29149642786275     -4.45375616117904     -2.58824478935558
  C   -1.98812517802239     -3.32939857090241     -1.80364118857121
  C   -1.34403367233551     -5.47152459688043     -2.75584940777850
  C   -0.09993411947879     -5.37445634801237     -2.12117022566797
  C   0.20452866066561     -4.25873406475112     -1.32286880915611
  H   -3.26985020885181     -4.53353486669750     -3.07275594405490
  H   -1.57793467634667     -6.34273319702729     -3.37394369900086
  H   0.63551986266241     -6.17673623394609     -2.23945821283343
  Mn  -0.29891327336657     -1.59533164266120      0.06132716235271
  C   -0.29340541974323     -2.42166205243285      1.81151586048631
  C   -0.03152327862924     -0.82553241940727      2.00830191700708
  C   0.14329807435147      0.14645926194638      0.80702227906969
  H   0.91175117056994     -0.78836289200451      2.57184767575701
  H   -0.86782246732586     -0.46218528340094      2.62088729663585
  H   1.16183095784392      0.55050822985566      0.71629971641669
  H   0.55176533918699     -2.98648482498862      2.23472951693553
  H   -1.21269569175994     -2.70533903515732      2.34208295023841
  C   -0.73313040236226     -3.20802214411098     -1.15445271769702
  C   -2.97978128484903     -2.20325364171509     -1.60314518286668
  C   1.51108961837176     -4.16028739487889     -0.56599515369264
  P   -2.53895755304480     -1.41854901179495      0.01944045356518
  P   1.78843487273752     -2.35932354065379     -0.23278287217764
  C   2.73956439208374     -1.81109869605527     -1.71246980495890
  H   2.94991422281798     -0.73338687518671     -1.63463126230593
  H   3.68697424011823     -2.36413970529249     -1.80757558214122
  H   2.12433070723092     -1.98239179020317     -2.60827897704886
  C   3.09260868256887     -2.32043475272906      1.07050783682167
  H   2.68994010578571     -2.69899774766303      2.02164569372721
  H   3.96016665819014     -2.93192428436650      0.77733798761827
  H   3.42124344941967     -1.27981883745600      1.21692445741634
  C   -3.58601653379533     -2.35432213975224      1.21510079614897
  H   -4.65121927108265     -2.26781520029046      0.95037168160426
  H   -3.28760974814776     -3.41303785098028      1.19416777525633
  H   -3.43380023339165     -1.96606822901093      2.23392362914330
  C   -3.39005853993056      0.21579730602783     -0.02619934815380
  H   -3.25720558016790      0.72125287994144      0.94305072707605
  H   -2.92740751714474      0.83545389611494     -0.80908972952987
  H   -4.46674586929099      0.10799628682559     -0.23094102416142
  H   -2.85019785646976     -1.42238304398342     -2.37548432766999
  H   -4.02994943323981     -2.53574894615085     -1.64340571361772
  H   1.41176778603095     -4.63936397733710      0.42566813353048
  H   2.35749203636958     -4.64111187875797     -1.08390537526958
  H   -0.59825630222307      0.95786814261884      0.80151756038416
  C   -0.24206181320909     -0.66660525323387     -1.49652916255431
  O   -0.17841800093326     -0.01551091827855     -2.46339210992737
  
45
7-Mn / Metallacycle S=1
  C   -2.73216629387242     -4.14810714639648     -3.20942523443368
  C   -2.48604744283685     -3.12752729170860     -2.27563760439225
  C   -1.81526725106534     -5.19323922310965     -3.36835837133048
  C   -0.64506864703059     -5.21929726206205     -2.59909297557901
  C   -0.40088195211988     -4.20871435864097     -1.65696878849985
  H   -3.63946761878145     -4.12099799504807     -3.82062684855837
  H   -2.00869529932267     -5.98444083735851     -4.09763644533624
  H   0.07847284651272     -6.02915315800188     -2.73322364828943
  Mn  -0.91812487080052     -1.59584889374930     -0.11639328203217
  C   -0.65947517964912      0.93469370536037      0.21175242785517
  C   -0.48685441495851     -0.13671817195587      1.30246093309655
  C   -0.61413472493230      0.16885874187726     -1.13269270616344
  H   -1.14494303375962     -0.02597360073259      2.17769826753674
  H   0.55382031068790     -0.24536737850158      1.64825079958313
  H   0.36965294553946      0.24833472302764     -1.62320994919461
  H   -1.37872982659380      0.51095454870762     -1.85337234475444
  H   -1.63903552162844      1.42485206891545      0.33387072353092
  H   0.10093150432069      1.74098060048611      0.28467970998873
  C   -1.08997994391658     -2.64531681825636      1.40108086198144
  O   -1.18517997879043     -3.20100638954285      2.41918968441075
  C   -1.31803717534153     -3.14136248207586     -1.47106963385993
  C   -3.43404527739989     -1.95800937368975     -2.11993151922485
  C   0.86110721439280     -4.18771788490052     -0.81991784024055
  P   -3.19286070524395     -1.31859016004176     -0.40405952266508
  P   1.20045438688762     -2.39557410140097     -0.51300429338120
  C   2.10241146249253     -1.87208965794408     -2.02460686784866
  H   2.38824000590139     -0.81354721561478     -1.93796945296698
  H   3.00504163759718     -2.48595779950725     -2.16741487240061
  H   1.43333900276731     -1.98815039004336     -2.88986039530127
  C   2.48715443742480     -2.34365461140141      0.79436024574294
  H   2.06374337059864     -2.74425741948329      1.72710793561959
  H   3.36902805336950     -2.93446452307081      0.50210639511656
  H   2.78965065753563     -1.29925747093183      0.96318397473768
  C   -4.29339757680771     -2.38751962521661      0.60696541934218
  H   -5.33971140605180     -2.30669035969970      0.27370565580604
  H   -3.95288711612981     -3.42885728664614      0.50916850298708
  H   -4.21757498723934     -2.09002767220170      1.66362902503643
  C   -4.05400289531020      0.30273316679282     -0.36867168883200
  H   -4.03536629366943      0.70151411054624      0.65628575378067
  H   -3.54168773652511      1.00835001484553     -1.03770521476716
  H   -5.09931247678242      0.18149538204274     -0.69274580990825
  H   -3.14977101823108     -1.13594578444096     -2.80132638902830
  H   -4.48602095564822     -2.21474091822446     -2.32596760164584
  H   0.69147785374762     -4.65319212853092      0.16811518123329
  H   1.71037183166332     -4.70410656847070     -1.29586483875119

% ================================================================  


37
8-Mn / Olefin Adduct S=0
  Mn  -1.22056263749017      0.02387427320074      3.27873349893142
  N   0.24149428671027      1.22109924491858      0.93182995429248
  C   -0.03769767795336      0.06312753023383      1.60391628107411
  C   1.07522562399692      1.00055340850896     -0.15601554759769
  C   1.32498222408604     -0.33909512283035     -0.17546046935912
  N   0.63796623557550     -0.87477071450185      0.89994359586741
  H   0.63447396049741     -1.86282421338585      1.13443441393032
  H   1.92027993388320     -0.94855604448989     -0.84870415590661
  H   1.40730365759651      1.80371030018162     -0.80700912456786
  C   0.22660160650914      0.83195462378995      4.13996563055786
  C   -1.16129451914875     -1.71686078460242      4.62901767119198
  H   1.08050638808133      1.20105903011671      3.53826160172821
  H   -0.66746633732733     -1.43530255176794      5.56202302890088
  H   -2.15375336857692     -2.16112998260714      4.74108998918562
  C   -2.31762293435451      0.37285013698953      4.66142500560325
  O   -3.03632467233519      0.64229440109792      5.53156578481893
  C   -0.40719424365988     -1.97831017111691      3.48475579891318
  H   -0.81155334759139     -2.64110348583185      2.71380858412284
  H   0.68098201132163     -1.89562630062549      3.52036519698782
  P   -1.73873447002501      2.07551182276115      2.45932719127820
  C   -0.30476591591528      2.49983737238519      1.35773853936456
  H   -0.61687690900002      3.09120268643357      0.48573565448933
  H   0.44041143641630      3.07175016537118      1.93278648247310
  C   -1.86853758312196      3.48940932107569      3.60740852332281
  H   -2.00035117987158      4.42350328344260      3.04131226765697
  H   -2.73801499154543      3.33460193093040      4.26270008999722
  H   -0.96016576015435      3.54773080123592      4.22322876839758
  C   -3.20377729638622      2.24978113867859      1.37517033704714
  H   -3.28732946214603      3.28690257557138      1.01746323899966
  H   -3.10214769562508      1.56816430483909      0.51865664164604
  H   -4.10416897146802      1.98015870646821      1.94660690814805
  C   -2.55854227340408     -0.74065793583051      2.21779065321572
  O   -3.36611247159754     -1.19855415680964      1.53646823548998
  C   0.50250359838267      1.10982165902634      5.57260175470145
  H   0.76357971861600      2.17627783649079      5.71437586399613
  H   -0.30505055149873      0.83566897377956      6.26536845175037
  H   1.42293413052398      0.55911911987224      5.85420443135037
  
37
8-Mn / Olefin Adduct S=1
  Mn  -1.36058868683033      0.07870143886570      3.37944343734153
  N   0.29461563536048      1.24644877894266      1.15175841173391
  C   -0.06593047945651      0.09231862214653      1.78922898084248
  C   1.21883465064992      1.01502151940121      0.14445330125752
  C   1.44687666464035     -0.32941746806832      0.14147520026457
  N   0.65291382994658     -0.85616054294680      1.14457151281413
  H   0.60259152376811     -1.84645066801829      1.36469444086371
  H   2.09134801157146     -0.94675852963749     -0.47702589004948
  H   1.62167320194516      1.81437460026741     -0.47030996086403
  C   -0.04370869712799      1.20523988706145      4.41009561805969
  C   -1.35029925546121     -1.61790161260411      4.80079644488466
  H   -0.11766457511001      2.29039794249512      4.55619736267621
  H   -0.81488952695816     -1.32336948933636      5.70696471651629
  H   -2.36731968464044     -1.98854545282364      4.95165092573616
  C   -2.17733642177090      0.63164701559934      4.89908640193664
  O   -2.69264535546772      1.03670036901137      5.85702438665688
  C   -0.65025117127425     -1.93106181772129      3.63918465217438
  H   -1.09051337120299     -2.58880240996167      2.88392749486386
  H   0.44050592886130     -1.85697995430649      3.63112258710311
  P   -1.86588832990280      2.10942506828610      2.37680534096063
  C   -0.26996135488731      2.53075449652857      1.53584509146018
  H   -0.43602365555120      3.15466030153011      0.64636013717505
  H   0.39431638856462      3.05843567469237      2.23642616058283
  C   -2.31505458354700      3.56544587295664      3.37988810557683
  H   -2.31194681216739      4.46289246926796      2.74363484638269
  H   -3.32610167658983      3.40354812289367      3.78135923748046
  H   -1.61160338145635      3.69555602209305      4.21251749715633
  C   -3.08418608488926      2.11394345544812      1.01205274812007
  H   -3.12300752241510      3.11488125868319      0.55716829420226
  H   -2.78186618437594      1.37330495198393      0.25769912184612
  H   -4.07609528147002      1.84843942055365      1.40533708045275
  C   -2.80537927345987     -0.65085607948055      2.38901022796279
  O   -3.67481389319464     -1.12302358648389      1.80859916949943
  C   1.23943874974169      0.59143782289721      4.89161350506231
  H   1.66693024215422      1.15778421204272      5.73747546938092
  H   1.13451861843649     -0.45709121951874      5.21391804801619
  H   1.99971135556703      0.59223269025936      4.08284066586937  
  
37
8-Mn / Olefin Adduct S=1 (migration)
  Mn  -1.24599760089559      0.44592603675904      3.64815328870893
  N   0.34179231888925      1.40469158862565      1.28102681902515
  C   0.20139609894835      0.41209059323732      2.21475398390003
  C   1.40576875497272      1.16242016724460      0.42600510266059
  C   1.95295150752212     -0.02227441428676      0.82697355185379
  N   1.20152368817409     -0.44955389247236      1.90465829698853
  H   1.37120051981081     -1.31315398337518      2.41276248945086
  H   2.79562823236351     -0.58815929927401      0.44095391180842
  H   1.67345298368071      1.84098869926474     -0.37841810839814
  C   0.45478927367841      0.74273458564907      5.20747608920071
  C   -2.64593860714072     -1.34498820454179      3.88556526025479
  H   0.06731589774325      1.75614812385112      5.38044987173302
  H   -2.70430710532459     -1.62310632999747      4.94083387402408
  H   -3.59648453415223     -1.10555384440547      3.40045219658625
  C   -0.23142798998265     -0.21512571984119      5.86934787145841
  O   -0.66343719266721     -1.11201435178788      6.48113137133445
  C   -1.51936916660796     -1.64547823331261      3.13024986123644
  H   -1.57735016642678     -1.68463741140937      2.03877146558191
  H   -0.67523766292436     -2.17558439676575      3.58631603243609
  P   -2.09539605071397      1.96618445459043      2.13138568301261
  C   -0.56660664802440      2.54392238522355      1.24092564940766
  H   -0.76872772737385      2.83105362839153      0.19925892385013
  H   -0.13707469387141      3.40442048569266      1.77753776288493
  C   -3.00007979071840      3.49729080763170      2.54220053813636
  H   -3.19264068454142      4.09121250626179      1.63617601757829
  H   -3.95458588499352      3.21991056208610      3.01294091249533
  H   -2.40650054374866      4.08360235143462      3.25836492120543
  C   -3.08204425920661      1.14385464151750      0.82421915053844
  H   -3.32004368080562      1.85247469995030      0.01675416808864
  H   -2.50464622648078      0.29725814508687      0.42567038348610
  H   -4.01102368336625      0.76290204749789      1.27297491654033
  C   -2.54530209075167      0.98096454350635      4.79093337596675
  O   -3.41251546595105      1.37295941387198      5.46852917370429
  C   1.93735185057849      0.58404236067750      4.90783085911522
  H   2.53731690452248      0.89272805863728      5.77885937321451
  H   2.18880462366302     -0.45639939684863      4.66248442586655
  H   2.20831241812261      1.21824981562874      4.05306269406346
 
37
8-Mn / Metallacycle S=0
  Mn  -1.18239297330078     -0.14333995539216      3.26557094065202
  N   0.32658659572104      1.08854331382299      0.98903972320897
  C   -0.00762636795805     -0.09083345867186      1.59231196405442
  C   1.15371860767012      0.89119739282462     -0.10741275758928
  C   1.34535544518731     -0.45575155784727     -0.20018365046606
  N   0.62819003789289     -1.01961055208713      0.84162946588410
  H   0.56743674097887     -2.02004418578293      1.00914008387266
  H   1.91533260523974     -1.05229585011202     -0.90614038496818
  H   1.52323425689554      1.71239606475945     -0.71430919123182
  C   0.39483569649290      0.49123866390917      4.21629657730671
  C   0.30874641713867     -1.15156256674312      4.30344360862437
  H   1.25443984832267      0.76400786325483      3.58803957162594
  H   1.28172103012067     -1.42349899577089      3.87168467485160
  H   0.24591395498764     -1.34051050009079      5.38129070238248
  C   -2.25701072489381      0.06701888332855      4.69647648566419
  O   -2.99059183252821      0.24670266855503      5.57634989969474
  C   -0.75062865042777     -2.02365452204564      3.60486496368860
  H   -1.37402949473550     -2.60196372413106      4.29445103549935
  H   -0.36329216376241     -2.64710369983773      2.79090239381816
  P   -1.65868185456200      1.94461537902712      2.51386693209801
  C   -0.15420804008061      2.36337078700974      1.50512400433883
  H   -0.38508251934375      3.04593208401415      0.67545244498705
  H   0.60320569463242      2.82870767748163      2.15575608110413
  C   -1.86335729234270      3.34751616280986      3.66253396927854
  H   -1.95515736171171      4.28773119507789      3.09846954552826
  H   -2.77780916318907      3.18157016706125      4.25084224408846
  H   -1.00417239671068      3.40087192459857      4.34357313174513
  C   -3.03933136304414      2.13934220592819      1.32689864540469
  H   -3.08785206486992      3.17653832735581      0.96307714163250
  H   -2.88129542824083      1.45440884373754      0.48117583861904
  H   -3.98239498536783      1.87663577193038      1.82863427419685
  C   -2.53770146741353     -0.85332738582729      2.25152788038986
  O   -3.35864122826613     -1.37023616600101      1.62727613177399
  C   0.49558504831235      1.16724109782680      5.55998853400791
  H   0.50428598895330      2.25893176068511      5.41106241712195
  H   -0.33655559420478      0.91215526536656      6.23171409637199
  H   1.44511606840810      0.91539454797560      6.06435368473972
 
37
8-Mn / Metallacycle S=1
  Mn  -1.39736689580478     -0.10610390918549      3.21544843375501
  N   0.32329916489994      1.15429287617546      1.11965420886811
  C   -0.01919831088120     -0.02100169380529      1.71748421502224
  C   1.27319604339275      0.96006105162314      0.12520016886556
  C   1.52992701696384     -0.37878559970180      0.09917871838562
  N   0.72610592486751     -0.94594637967481      1.07488734192308
  H   0.68970145318765     -1.94090127141692      1.28144774547282
  H   2.19822430651444     -0.96894782284684     -0.52052735779968
  H   1.67130946272354      1.77940242870957     -0.46587304267716
  C   0.13261956459283      0.60916472553196      4.40647391074106
  C   0.40534713222111     -0.91275330920088      4.58595780808529
  H   0.93145227785454      1.08397687768222      3.81933362541729
  H   1.28420188143662     -1.19512634077600      3.98776120276719
  H   0.62387883330184     -1.10698405560534      5.65204771931217
  C   -2.62557855644545      0.11008925272143      4.61342709410322
  O   -3.40134568066988      0.24476265238329      5.44970234168690
  C   -0.80907067931327     -1.76695907481387      4.15535919755577
  H   -1.39634968677021     -2.18461730427700      4.98143692858664
  H   -0.60029643270272     -2.54186732320216      3.40216457846915
  P   -1.87553073489045      2.05107211383879      2.34785405363230
  C   -0.24021650772390      2.42869476339042      1.55008156076212
  H   -0.35877359252241      3.09800585948608      0.68659264254917
  H   0.41742402910232      2.90860522112072      2.29180095416475
  C   -2.23181496037558      3.49450298306500      3.40439292478988
  H   -2.25553701464705      4.40840405193810      2.79224432132832
  H   -3.21320315730381      3.34229265007352      3.87721373577073
  H   -1.46593070504874      3.58501239281307      4.18564146492960
  C   -3.08012279671881      2.17021120452888      0.97432781885149
  H   -3.07817673062596      3.18630914265870      0.55172508618890
  H   -2.80968070087808      1.44112533847875      0.19675176643915
  H   -4.08204474821171      1.92859085925174      1.35896485869079
  C   -2.72817622936127     -0.90006147892970      2.11760026193336
  O   -3.52631598743466     -1.45794892270569      1.50899276420820
  C   -0.08602870443747      1.37100054961842      5.70009286437767
  H   -0.84658977807641      0.90081556637479      6.34281902489981
  H   0.85340627520935      1.41688183675502      6.28350229628939
  H   -0.39824577242437      2.41120567892261      5.51867799165380
  
37
8-Mn / TS_cycloaddition S=0
  Mn  -0.43687558843138     -0.78082269397644      0.52342823574561
  N   1.10621290630812      0.45215253276285     -1.74456012323639
  C   0.79072627190467     -0.73194882437957     -1.13300690674464
  C   1.91565590200041      0.26367543667174     -2.85649054047006
  C   2.11404364183781     -1.08063168863331     -2.95645650788416
  N   1.42007402302636     -1.65067519188263     -1.90323992891473
  H   1.36853521653155     -2.65176385001045     -1.74145500285856
  H   2.67672503444682     -1.67252017785917     -3.67210363976399
  H   2.26855443757579      1.08995259165758     -3.46632442613419
  C   0.98588346297580      0.04716242178527      1.42177714381129
  C   0.11968794061740     -2.43526195494115      1.93925278320091
  H   1.90393344769541      0.30315897813165      0.85754637412973
  H   1.09603267652508     -2.22396312081470      2.37779813603359
  H   -0.68972162734015     -2.59603889462263      2.65416996448689
  C   -1.59545946356763     -0.49741819902880      1.86658535437702
  O   -2.36964654545456     -0.27500752067320      2.70260434634224
  C   0.03409489461610     -2.94117912610870      0.64972932586452
  H   -0.82288476947538     -3.55251128080450      0.35933862279811
  H   0.95665038481662     -3.12014072796842      0.09680729225463
  P   -0.91711166008759      1.28280339805900     -0.26671943873975
  C   0.58269876700100      1.72470023441572     -1.26840718577015
  H   0.33960231630127      2.37545178240040     -2.11988008200326
  H   1.31396044963024      2.23560254460271     -0.62216652911447
  C   -1.14069399821176      2.67727000266433      0.88923870148219
  H   -1.25907208329996      3.61469547138323      0.32581372706839
  H   -2.04511337216005      2.49397184806159      1.48755640775906
  H   -0.27469101386258      2.75060896790890      1.56050108709141
  C   -2.30393584119240      1.46821983578814     -1.44819089542062
  H   -2.36903332871104      2.51223367750369     -1.78917434792638
  H   -2.13579646676920      0.80548234636869     -2.30902878134178
  H   -3.24115349364122      1.18064389675379     -0.94942015050376
  C   -1.74312073623244     -1.49668132874577     -0.58691933566436
  O   -2.54596269537912     -1.92180007143691     -1.29757965045229
  C   1.15524306466287      0.48730535627604      2.83094865169487
  H   1.38759548972266      1.56990923203121      2.84943091016460
  H   0.29543181648571      0.28632795117490      3.48424332331854
  H   2.05893053913476      0.00703614548492      3.25435308531993

37
8-Mn / TS_cycloprop S=0
  Mn  -0.91037810917349      0.45379068485752      3.28005624781321
  N   0.26777506117435      1.58053317634694      0.77379369388291
  C   0.44340762828153      0.68527495192062      1.79688682889159
  C   1.31803128851125      1.54355594891139     -0.12797157402326
  C   2.18137683573552      0.59139852964165      0.33437932330037
  N   1.62504276139037      0.09708964841385      1.49768536390479
  H   2.05317410886666     -0.62411161150110      2.07298046799089
  H   3.12875332779572      0.23389157445159     -0.05813533038968
  H   1.36188946743023      2.18692074778702     -1.00178604944737
  C   0.60247508555860      0.02762656152054      4.53893271830002
  C   0.14560219915673     -1.46482184138052      4.51752858028190
  H   1.57486232346307      0.12852607145342      4.03446850619847
  H   1.00984490747494     -2.15698837705035      4.47705336440969
  H   -0.42197021185948     -1.67750346599326      5.43662540363623
  C   -2.07554507017623      0.49706018080355      4.66388785869193
  O   -2.87043946684454      0.57977245407386      5.50122653197478
  C   -0.75316629861187     -1.65255913460252      3.31279305458164
  H   -1.67865226365353     -2.21018177736468      3.49007847536234
  H   -0.25351807093939     -1.97633090581049      2.39146138533858
  P   -1.70761656263422      2.32937655068417      2.36139947360787
  C   -0.92231655389075      2.41521980690696      0.68522251065580
  H   -1.62223437284416      2.01345200224628     -0.06464240969724
  H   -0.65407962556214      3.44613701927740      0.41364807858204
  C   -0.92162520521501      3.65011218327400      3.35408240313187
  H   -1.06672551692546      4.61945606353228      2.85220526106792
  H   -1.38828511209825      3.66719319154725      4.34919661367785
  H   0.15234899319359      3.43719319742862      3.45584295035121
  C   -3.45528746216685      2.76827554732909      2.15053751104986
  H   -3.53842682539627      3.76802420889289      1.69931448726143
  H   -3.94282305705764      2.02218575780021      1.50757846530257
  H   -3.93178541330423      2.76427120495609      3.14150118240157
  C   -2.10731144306557     -0.28715906205391      2.10698524693956
  O   -2.82908801829665     -0.81670823089936      1.37261339005975
  C   0.70149851187459      0.62137386824871      5.93931482229298
  H   0.94383776390913      1.69609240844589      5.90350000310787
  H   -0.23664825738975      0.51052550781699      6.50610773869786
  H   1.50035957128937      0.12269680708724      6.52295363080966
 
37
8-Mn / Cyclopropanation Product S=0
  Mn  -1.07670024102663      0.41988741204442      3.20435859231354
  N   0.36106269687424      1.71608130641978      0.91817332603309
  C   0.35754725463928      0.64744836879135      1.77172727783970
  C   1.36159631038086      1.61189391401452     -0.03617169907592
  C   2.01213092028982      0.44082017640982      0.21917641351598
  N   1.38036063840244     -0.11783932149086      1.31508468892098
  H   1.63596261351523     -1.01606540788443      1.71493573513292
  H   2.85702173969169     -0.03290926594181     -0.27178654507466
  H   1.52091368151765      2.36844513195400     -0.79877701079249
  C   0.74749358885207     -0.70366294168597      4.44718400520225
  C   0.59118264562458     -1.97846663658947      5.20186062344108
  H   1.63643100340227     -0.66939651607769      3.81547855166480
  H   1.41014731840852     -2.69832322910850      5.14478571091418
  H   0.07561428090633     -1.93283338455919      6.16483240267661
  C   -2.45555227594254      0.44752748396445      4.36677764178717
  O   -3.39252893529547      0.54551250205655      5.04731660871432
  C   -0.26666788505032     -1.80707175656480      3.97471941949849
  H   -1.34034356026512     -1.74878489537456      4.15831151459922
  H   0.01656719932736     -2.35923989847505      3.07666178080508
  P   -1.61496801329601      2.46467404542868      2.55048550345656
  C   -0.65401186775841      2.75877129038416      0.97944373424348
  H   -1.33014025580325      2.67144107577581      0.11505716880634
  H   -0.18494233713728      3.75295925893224      0.96555256781464
  C   -1.11575150449695      3.84598859407396      3.64899967983016
  H   -1.35413406935577      4.81269246345360      3.18054286172058
  H   -1.65809450082458      3.75304066514534      4.60165109455569
  H   -0.03484330356591      3.78440163159408      3.84275148247094
  C   -3.34126522163938      2.86203830763133      2.09934068942560
  H   -3.40902097801605      3.87951388556374      1.68641750942722
  H   -3.70062002964691      2.13233124059512      1.35968341134792
  H   -3.96165121572231      2.79096981849760      3.00499893279391
  C   -2.09351654619523     -0.28845681095327      1.95012459854764
  O   -2.75296449762644     -0.74219501203111      1.10596455820023
  C   0.40950322085868      0.63710041708878      5.05440272012877
  H   -0.02026918066161      1.41006494064575      4.33973749278668
  H   -0.23434736987923      0.57282891662484      5.93858703199927
  H   1.34679569725671      1.14471413798481      5.32878323669525

37
8-Mn / Cyclopropanation Product S=1
  Mn  -2.16984866714793     -0.19848499170036      2.29123879771308
  N   0.16221919276152      1.06444651515053      0.86420542390811
  C   -0.59761575823004     -0.06572345296058      1.00539209416307
  C   1.15526294423250      0.89622858279001     -0.08364169935303
  C   1.01994542818482     -0.37883786708853     -0.55840024346508
  N   -0.04883731498651     -0.92887644663572      0.11621787703101
  H   -0.40134652236629     -1.87110621436770     -0.03412864941137
  H   1.58278590519563     -0.92527615165004     -1.30942434611149
  H   1.85948824005095      1.68281625513784     -0.33826025196874
  C   -0.62469743075834     -0.67110658904757      4.35345299171619
  C   0.21831744535882     -1.90928062456319      4.27825298511089
  H   -0.29080367224859      0.13144912609730      3.68179145610374
  H   1.04735768997609     -1.91822772400619      3.56657398576477
  H   0.39852955447723     -2.44718292177765      5.21247144054129
  C   -3.62299830954871      0.04284096029504      3.35291944001011
  O   -4.56904348628307      0.24098963101906      3.99879323517138
  C   -1.17401382084459     -1.96430197184192      3.71263690072770
  H   -1.94041759736170     -2.49732041094671      4.27836924701817
  H   -1.23252613288899     -2.10458853432050      2.62166792730899
  P   -1.82008313973307      2.10409677122943      2.31180655246676
  C   -0.08329694640710      2.26697563131373      1.65549805259022
  H   0.04262837686702      3.16121067756664      1.02898463130335
  H   0.62244994008304      2.31821296949190      2.49974683867286
  C   -1.85337130771780      3.17135227066668      3.79214424546157
  H   -1.55862052769154      4.20030855180845      3.53711882737949
  H   -2.87735460842004      3.16705638730490      4.19353663579479
  H   -1.17063731389853      2.76058349221907      4.54941578063820
  C   -2.85541702942761      2.94999766296249      1.06265655785841
  H   -2.54417635354402      3.99933772082349      0.94834647223093
  H   -2.75722753962929      2.42037134297567      0.10414294497540
  H   -3.90397674134125      2.90296386275585      1.39050197305530
  C   -3.31199414889168     -1.17084654750114      1.19445274214438
  O   -4.07809084478460     -1.69095400536142      0.50260334982893
  C   -1.16463929419639     -0.20458816614834      5.68758986376699
  H   -1.46026809175674     -1.06448252138247      6.30764301653416
  H   -0.38825395547084      0.35746601892697      6.23026309422351
  H   -2.04054115461229      0.44988283276494      5.57033317009585
  
